# Supplementary material for: Reactive metal boride nanoparticles trap lipopolysaccharide and peptidoglycan for bacteria-infected wound healing
Source: Nat Commun. 2022 Nov 29;13:7353. doi: 10.1038/s41467-022-35050-6 (PMC9708144; doi:10.1038/s41467-022-35050-6)
Supplement: Supplementary file 3 — Source Data [file 41467_2022_35050_MOESM3_ESM.zip]

Archive with 2 entries (2 files):
- Source Data/Source Data File 1.xlsx
- Source Data/source Data File 2.pdf
