# Supplementary material for: Reactive metal boride nanoparticles trap lipopolysaccharide and peptidoglycan for bacteria-infected wound healing
Source: Nat Commun. 2022 Nov 29;13:7353. doi: 10.1038/s41467-022-35050-6 (PMC9708144; doi:10.1038/s41467-022-35050-6)
Supplement: Supplementary file 3 — Source Data [file 41467_2022_35050_MOESM3_ESM.zip › Source Data/Source Data File 1.xlsx]

## Sheet: Figure 3
	Figure 3a
	time	pH=7.5	pH=5.5
	0	7.5	5.5
	5	8.1	5.81
	10	8.15	5.94
	15	8.48	5.95
	25	8.73	5.99
	40	8.77	6.07
	60	8.9	6.1
	90	9.03	6.18
	120	9.17	6.26
	180	9.4	6.3
	360	9.61	6.41
	Figure 3b
	0min
	399.199	401.127	403.056	404.984	406.913	408.841	410.77	412.698	414.627	416.555	418.484	420.412	422.341	424.269	426.198	428.126	430.055	431.983	433.912	435.84	437.769	439.697	441.626	443.554	445.483	447.411	449.34	451.268	453.197	455.125	457.054	458.982	460.911	462.839	464.768	466.696	468.625	470.553	472.482	474.41	476.339	478.267	480.196	482.124	484.053	485.981	487.91	489.838	491.767
	0	0.0003704	0.0001638	-0.0005064	0.0020802	0.0048431	0.0073277	0.0107074	0.0141736	0.0169377	0.0198223	0.0193667	0.01922	0.0194213	0.0195505	0.0202159	0.0215403	0.0218589	0.0221372	0.0238675	0.0251894	0.0257894	0.0251687	0.0247759	0.0253682	0.0259757	0.0267026	0.0266073	0.0274558	0.0290492	0.0306825	0.0323849	0.0328508	0.0330951	0.033647	0.0343358	0.0338801	0.0323846	0.0316892	0.0316328	0.0319124	0.0317443	0.0315069	0.0319063	0.0333052	0.0346972	0.0355512	0.0363752	0.0374342
	20min
	399.199	401.127	403.056	404.984	406.913	408.841	410.77	412.698	414.627	416.555	418.484	420.412	422.341	424.269	426.198	428.126	430.055	431.983	433.912	435.84	437.769	439.697	441.626	443.554	445.483	447.411	449.34	451.268	453.197	455.125	457.054	458.982	460.911	462.839	464.768	466.696	468.625	470.553	472.482	474.41	476.339	478.267	480.196	482.124	484.053	485.981	487.91	489.838	491.767
	1	1.00247	1.00316	1.00231	1.00322	1.00529	1.00942	1.01417	1.01886	1.02071	1.0177	1.02071	1.02392	1.02602	1.02817	1.02892	1.03011	1.03125	1.03201	1.03368	1.03637	1.03808	1.03733	1.03785	1.03986	1.04131	1.04464	1.04547	1.04726	1.0503	1.05	1.05052	1.0526	1.05362	1.0539	1.05447	1.05503	1.05416	1.0531	1.05508	1.05663	1.05702	1.05843	1.06041	1.06183	1.06329	1.06463	1.06487	1.06481
	Figure 3c-d
	time(h)	Mg（mM)			B(mM）
		pH=4.5	pH=6.5	pH=7.5	pH=4.5	pH=6.5	pH=7.5
	0	0.38	0.23	0.17	0.028	0.016	0.0087
	1	1.76	1.36	1.1	0.2	0.15	0.066
	2	2.83	1.89	1.63	0.25	0.2	0.11
	3	3.64	2.31	1.99	0.31	0.26	0.16
	6	5.5	3.53	2.77	0.46	0.38	0.25
	9	6.77	4.82	3.36	0.59	0.5	0.35
	12	7.67	5.6	3.99	0.71	0.59	0.41
	18	8.54	6.59	4.99	0.91	0.73	0.53
	24	9.68	7.4	5.77	1.02	0.85	0.59
	Figure 3e
	MgB2+H2O
	399.193	401.121	403.05	404.978	406.906	408.835	410.763	412.692	414.62	416.549	418.477	420.406	422.334	424.263	426.191	428.12	430.048	431.976	433.905	435.834	437.762	439.69	441.619	443.547	445.476	447.404	449.333	451.261	453.19	455.118	457.047	458.975	460.904	462.832	464.76	466.689	468.617	470.546	472.474	474.403	476.331	478.26	480.188	482.117	484.045	485.974	487.902	489.83	491.759
	0.913557	0.853676	0.807651	0.782603	0.804744	0.807268	0.833235	0.892843	0.897361	0.905922	0.965067	1.00277	1.0204	0.995591	0.987536	1.02292	1.06773	1.0374	0.931301	0.817575	0.761872	0.742271	0.723556	0.730425	0.761398	0.796421	0.830792	0.875404	0.906455	0.940666	0.980651	1.01192	1.00483	1.00386	1.01086	0.989709	0.997312	1.00054	0.998179	0.98172	0.973124	0.99125	0.979728	0.928343	0.877044	0.860566	0.84246	0.802351	0.783418
	MgB2+HIB+H2O
	399.193	401.121	403.05	404.978	406.906	408.835	410.763	412.692	414.62	416.549	418.477	420.406	422.334	424.263	426.191	428.12	430.048	431.976	433.905	435.834	437.762	439.69	441.619	443.547	445.476	447.404	449.333	451.261	453.19	455.118	457.047	458.975	460.904	462.832	464.76	466.689	468.617	470.546	472.474	474.403	476.331	478.26	480.188	482.117	484.045	485.974	487.902	489.83	491.759
	0.571906	0.457848	0.493667	0.459823	0.457199	0.494497	0.473582	0.465193	0.487731	0.478436	0.48271	0.477553	0.480655	0.487633	0.490809	0.479376	0.457635	0.474091	0.484363	0.490312	0.496672	0.504825	0.492695	0.489821	0.515317	0.52013	0.506114	0.504517	0.50045	0.506409	0.526173	0.547342	0.542788	0.527082	0.528827	0.533055	0.516067	0.510815	0.51698	0.535254	0.540535	0.542218	0.544451	0.547086	0.538872	0.542603	0.553393	0.565505	0.5677
	MgB2+LPS+H2O
	399.193	401.121	403.05	404.978	406.906	408.835	410.763	412.692	414.62	416.549	418.477	420.406	422.334	424.263	426.191	428.12	430.048	431.976	433.905	435.834	437.762	439.69	441.619	443.547	445.476	447.404	449.333	451.261	453.19	455.118	457.047	458.975	460.904	462.832	464.76	466.689	468.617	470.546	472.474	474.403	476.331	478.26	480.188	482.117	484.045	485.974	487.902	489.83	491.759
	0.0299886	0.0645144	0.0721177	0.0645349	0.0412842	0.0273588	0.0401869	0.0493153	0.0346027	0.0391178	0.043635	0.0459894	0.0389191	0.032808	0.0472419	0.056681	0.046668	0.0358281	0.0316383	0.033114	0.0420269	0.0414144	0.0336996	0.0339326	0.0336006	0.0247879	0.0233126	0.0242874	0.0187769	0.0206262	0.0216011	0.0224722	0.0209181	0.0224377	0.0212998	0.0231234	0.0212707	0.0155281	0.0181841	0.0294152	0.0296466	0.0247517	0.0235077	0.0240339	0.0277498	0.0300731	0.0296035	0.0305627	0.0282803
	MgB2+PGN+H2O
	399.193	401.121	403.05	404.978	406.906	408.835	410.763	412.692	414.62	416.549	418.477	420.406	422.334	424.263	426.191	428.12	430.048	431.976	433.905	435.834	437.762	439.69	441.619	443.547	445.476	447.404	449.333	451.261	453.19	455.118	457.047	458.975	460.904	462.832	464.76	466.689	468.617	470.546	472.474	474.403	476.331	478.26	480.188	482.117	484.045	485.974	487.902	489.83	491.759
	0.258591	0.252492	0.256505	0.231954	0.24481	0.255906	0.242716	0.245316	0.248411	0.235861	0.243096	0.223469	0.21149	0.215506	0.219247	0.228786	0.231627	0.23375	0.237105	0.227682	0.224369	0.230261	0.219189	0.207408	0.214515	0.236361	0.232002	0.231446	0.230544	0.23344	0.228038	0.217611	0.228909	0.242274	0.248441	0.242132	0.241561	0.240771	0.237463	0.240562	0.244637	0.243022	0.247479	0.250532	0.24883	0.260705	0.26452	0.258962	0.262603
	Figure 3i
	0
	波长(nm)	200.00	201.00	202.00	203.00	204.00	205.00	206.00	207.00	208.00	209.00	210.00	211.00	212.00	213.00	214.00	215.00	216.00	217.00	218.00	219.00	220.00	221.00	222.00	223.00	224.00	225.00	226.00	227.00	228.00	229.00	230.00	231.00	232.00	233.00	234.00	235.00	236.00	237.00	238.00	239.00	240.00	241.00	242.00	243.00	244.00	245.00	246.00	247.00
	吸收值	0.9917	1.1061	1.2979	1.4730	1.6059	1.7242	1.8181	1.8949	1.9430	1.9987	2.0285	2.0400	2.0267	2.0119	1.9990	1.9812	1.9638	1.9464	1.9272	1.9067	1.8864	1.8708	1.8553	1.8417	1.8262	1.8132	1.8005	1.7892	1.7813	1.7748	1.7693	1.7618	1.7552	1.7473	1.7392	1.7302	1.7185	1.7055	1.6889	1.6712	1.6505	1.6278	1.6017	1.5741	1.5458	1.5166	1.4862	1.4559
	100
	波长(nm)	200.00	201.00	202.00	203.00	204.00	205.00	206.00	207.00	208.00	209.00	210.00	211.00	212.00	213.00	214.00	215.00	216.00	217.00	218.00	219.00	220.00	221.00	222.00	223.00	224.00	225.00	226.00	227.00	228.00	229.00	230.00	231.00	232.00	233.00	234.00	235.00	236.00	237.00	238.00	239.00	240.00	241.00	242.00	243.00	244.00	245.00	246.00	247.00
	吸收值	0.3349	0.4477	0.6405	0.8036	0.9371	1.0436	1.1319	1.2047	1.2638	1.3114	1.3544	1.3861	1.4100	1.4279	1.4410	1.4514	1.4602	1.4701	1.4773	1.4818	1.4859	1.4913	1.4964	1.5023	1.5068	1.5100	1.5107	1.5115	1.5120	1.5132	1.5131	1.5116	1.5099	1.5075	1.5058	1.5022	1.4955	1.4882	1.4796	1.4709	1.4615	1.4530	1.4431	1.4322	1.4207	1.4088	1.3953	1.3808
	200
	波长(nm)	200.00	201.00	202.00	203.00	204.00	205.00	206.00	207.00	208.00	209.00	210.00	211.00	212.00	213.00	214.00	215.00	216.00	217.00	218.00	219.00	220.00	221.00	222.00	223.00	224.00	225.00	226.00	227.00	228.00	229.00	230.00	231.00	232.00	233.00	234.00	235.00	236.00	237.00	238.00	239.00	240.00	241.00	242.00	243.00	244.00	245.00	246.00	247.00
	吸收值	-0.6226	-0.5065	-0.3071	-0.1428	-0.0036	0.1101	0.2047	0.2821	0.3453	0.3992	0.4447	0.4823	0.5135	0.5414	0.5665	0.5879	0.6065	0.6241	0.6398	0.6557	0.6702	0.6849	0.6991	0.7129	0.7255	0.7367	0.7473	0.7582	0.7683	0.7782	0.7866	0.7943	0.8008	0.8080	0.8146	0.8199	0.8239	0.8283	0.8324	0.8368	0.8395	0.8416	0.8439	0.8457	0.8472	0.8480	0.8490	0.8488
	300
	波长(nm)	200.00	201.00	202.00	203.00	204.00	205.00	206.00	207.00	208.00	209.00	210.00	211.00	212.00	213.00	214.00	215.00	216.00	217.00	218.00	219.00	220.00	221.00	222.00	223.00	224.00	225.00	226.00	227.00	228.00	229.00	230.00	231.00	232.00	233.00	234.00	235.00	236.00	237.00	238.00	239.00	240.00	241.00	242.00	243.00	244.00	245.00	246.00	247.00
	吸收值	-0.5047	-0.3900	-0.1951	-0.0226	0.1174	0.2373	0.3349	0.4154	0.4792	0.5356	0.5823	0.6209	0.6522	0.6804	0.7073	0.7289	0.7477	0.7665	0.7819	0.7985	0.8132	0.8291	0.8454	0.8616	0.8757	0.8886	0.9001	0.9116	0.9221	0.9327	0.9418	0.9508	0.9592	0.9672	0.9733	0.9776	0.9819	0.9858	0.9888	0.9915	0.9941	0.9958	0.9964	0.9972	0.9970	0.9978	0.9983	0.9988
	400
	波长(nm)	200.00	201.00	202.00	203.00	204.00	205.00	206.00	207.00	208.00	209.00	210.00	211.00	212.00	213.00	214.00	215.00	216.00	217.00	218.00	219.00	220.00	221.00	222.00	223.00	224.00	225.00	226.00	227.00	228.00	229.00	230.00	231.00	232.00	233.00	234.00	235.00	236.00	237.00	238.00	239.00	240.00	241.00	242.00	243.00	244.00	245.00	246.00	247.00
	吸收值	-0.2825	-0.1679	0.0278	0.1953	0.3337	0.4478	0.5444	0.6253	0.6919	0.7478	0.7940	0.8317	0.8621	0.8890	0.9144	0.9343	0.9527	0.9705	0.9844	0.9994	1.0122	1.0272	1.0425	1.0568	1.0694	1.0807	1.0921	1.1030	1.1131	1.1230	1.1321	1.1378	1.1417	1.1457	1.1485	1.1512	1.1534	1.1555	1.1566	1.1575	1.1572	1.1561	1.1551	1.1553	1.1555	1.1559	1.1560	1.1552
[truncated: 1,820 more columns]

## Sheet: Figure 4
	Figure 4b
		H3BO3			MgB2
	0	5500000	6000000	6300000	5000000	6000000	6500000
	1.625	3500000	3500000	5500000	1400000	1000000	1400000
	3.125	2500000	4000000	2500000	1000000	700000	600000
	6.25	1900000	2500000	1900000	300000	100000	100000
	12.5	1900000	1000000	1800000	0	0	0
	Figure 4h
	Blank	H3BO3 +Mg2+	Nano -MgB2
	7.23	13.2	93.9
	8.59	11.5	95.1
	9.33	14.9	96.8
	Figure 4j
			B_1	B_2	B_3	MgB2_1	MgB2_2	MgB2_3
		gene-CIA_RS08900	-0.749428	-1.25673	-0.676815	0.882366	0.925262	0.875346
		gene-CIA_RS20225	-0.247191	-0.946003	-1.18086	1.10334	1.1943	0.0764108
		gene-CIA_RS20885	-1.30801	-0.881237	-0.328938	0.721388	0.531189	1.26561
		gene-CIA_RS21575	-0.99188	-1.09122	-0.618419	0.899596	0.829354	0.972564
		gene-CIA_RS23525	1.48045	0.575809	0.470844	-1.08314	-0.862173	-0.58179
		gene-CIA_RS24915	-0.674299	-1.08714	-0.952224	0.875566	0.898792	0.9393
		gene-CIA_RS26230	-0.805519	-1.26641	-0.576337	1.01346	0.978318	0.656492
		gene-CIA_RS29525	-0.88689	-1.1588	-0.642634	0.864043	0.758761	1.06552
		gene-CIA_RS29995	1.09121	0.834418	-1.71502	0.24005	-0.304516	-0.146135
		gene-CIA_RS33410	-0.30063	-1.15687	-1.14101	0.926159	0.917482	0.754868
		gene-CIA_RS33425	-1.18642	-1.12825	-0.278675	0.862433	0.865309	0.865598
		gene-CIA_RS34920	-0.536458	-1.06192	-0.879213	1.4689	0.773713	0.234974
		gene-CIA_RS34960	-0.832601	-1.16339	-0.709744	0.872676	0.853476	0.979582
		gene-CIA_RS35865	-0.547124	-1.13476	-0.991341	0.952862	1.00587	0.714493
		gene-CIA_RS35975	-0.862563	-1.14508	-0.703309	0.907626	0.888149	0.915175
		gene-CIA_RS36040	-0.709407	-1.20654	-0.775122	0.823101	0.839005	1.02896
	Figure 4k
		RS23525			RS29995			RS20225			RS26230			RS24915			RS33410			RS35865			RS36040
	0	0.857015	1.14041	1.02317	0.877999	1.07109	1.06336	1.35696	0.93578	0.787517	1.20503	0.98663	0.841099	1.07546	0.861257	1.07962	0.987985	1.11549	0.907365	0.90616	0.805395	1.37021	0.854735	0.86943	1.34566
	12.5	1.20357	1.17255	1.53326	1.44834	2.51754	2.04836	1.70696	1.21993	0.994838	1.6403	1.6403	1.04791	2.14518	1.95196	2.11269	1.99892	1.66874	1.21122	1.78345	2.73569	3.24894	1.4798	1.26804	1.10933
	25	2.63265	1.78069	3.39299	3.01241	4.1717	3.33624	4.01594	2.97269	3.48457	3.68924	3.51322	3.28872	3.53364	2.92185	3.43354	3.17125	3.32262	3.63877	4.28647	3.57388	4.27936	2.74273	2.65173	2.0752
	Figure 4l
		RS20885			RS33425			RS21575			RS34960			RS29525			RS35975			RS08900			RS34920
	0	0.899482	1.25625	0.884974	1.01728	1.17362	0.837585	1.01981	0.793223	1.23619	0.974299	0.971991	1.05595	1.17769	0.8681	0.978137	1.17848	0.916372	0.925988	1.06126	1.13371	0.938973	0.867008	1.16656	0.988714
	12.5	1.10435	1.5551	0.982689	1.40483	1.26196	1.15004	1.173	1.46569	1.10876	1.93797	1.81095	1.77844	1.80183	2.13631	1.60155	0.955626	1.03307	1.07465	1.70769	0.896858	1.48022	2.39824	2.07301	2.71313
	25	3.02188	3.30669	3.93809	3.51952	4.37359	3.69903	2.58084	2.42791	1.44065	3.06324	3.20919	2.50755	5.06987	5.82424	4.51782	2.22228	1.76763	2.01887	2.81422	2.73671	2.62346	3.2258	3.82536	3.45244

## Sheet: Figure 5
	Figure 5a
	tnf-α							IL-6							IL-β
	BLK	50	200	LPS	LPS+50	LPS+200		BLK	50	200	LPS	LPS+50	LPS+200		BLK	50	200	LPS	LPS+50	LPS+200
	1.18587	0.857312	0.096362	23.3722	10.4032	1.00479		1.13572	0.135604	0.024332	964.464	105.309	2.42587		0.586912	31.725	657.098	1465.21	387.679	567
	0.878318	0.928756	0.238379	33.2691	13.5738	0.74292		0.732792	0.132739	0.025225	673.928	102.963	2.48834		1.47218	30.1309	306.481	1384.28	501.805	676.201
	0.960087	0.869786	0.380564	35.2121	0.022249	2.2512		1.20157	0.094218	0.072596	1045.07	92.1307	6.34643		1.15736	22.9277	610.654	1791.97	369.606	784.968
	Figure 5b
	tnf-α							IL-6							IL-β
	BLK	50	200	LPS	LPS+50	LPS+200		BLK	50	200	LPS	LPS+50	LPS+200		BLK	50	200	LPS	LPS+50	LPS+200
	1.3271	1.9632	4.2733	75.551	50.92	9.3862		1.1585	0.9681	0.9681	234.62	159.22	112.71		1.4153	0.6954	1.1779	736.21	180.9	7.8945
	1.01048	1.92693	1.60049	32.2101	49.9124	8.64116		0.940518	1.56795	1.56795	262.682	179.07	88.9429		0.866545	0.810464	0.78602	387.385	158.134	14.9732
	0.745704	1.55077	2.02167	30.6442	36.5691	8.88648		0.917789	0.927915	0.927915	246.601	196.359	72.8492		0.815406	0.541521	1.31125	835.746	148.745	23.5191
	Figure 5d
	pErk/Erk-LPS							pP38/P38-LPS							pJNKJNK-LPS
	0	LPS	50	100	200			0	LPS	50	100	200			0	LPS	50	100	200
	0.040173	0.969266	0.941557	0.74674	0.05414			0	0.710389	0.66084	0.531605	0			0.229519	0.793119	0.518742	0.64771	0.332039
	0.052634	0.996729	1.0035	0.728486	0.060912			0	0.590009	0.471824	0.403304	0			0.259756	0.820822	0.556066	0.589774	0.315403
	0.052479	1.00878	0.974357	0.733395	0.060626			0	0.596777	0.488691	0.413343	0			0.354918	0.868172	0.507722	0.623866	0.610868
	Figure 5e
	pErk/Erk-HIB							pP38/P38-HIB							pJNKJNK-HIB
	0	HIB	50	100	200			0	HIB	50	100	200			0	HIB	50	100	200
	0.086325	0.946604	0.945664	0.772577	0.318348			0	1.84239	1.67061	1.2211	0			0.351224	2.82716	1.98289	1.82027	0.538883
	0.120845	0.943179	0.936254	0.79059	0.342094			0	1.32892	1.17169	0.844329	0			0.374014	2.68749	1.95501	1.78289	0.506886
	0.120337	1.03629	0.976314	0.827099	0.365784			0	1.30624	1.2047	0.840957	0			0.342149	4.14923	2.7027	2.52806	0.865143

## Sheet: Figure 6
	Figure 6a
		0	10	50
		73.893	12.261	2.507
		72.938	9.744	2.691
		70.974	9.527	2.582
	Figure 6b
		0	10	50
		18	2	0
		12	1	0
		5	0	0
	Figure 6c
		0	10	50
		41	7	1
		29	6	0
		32	10	0
	Figure 6f
		IL-6				tnf-α				MCP-1
		0	10	50		0	10	50		0	10	50
		20.78	1.56	0.1		4.23	0.03	0.29		11.12	0.85	1.99
		26.33	1.35	0.1		6.9	0.49	0.05		17.99	2.16	0.32
		5.27	2.93	0.01		5.82	1.2	0.05		9.11	3.45	0.33
		5.03	2.74	0.08		5.93	3.53	0.05		4.32	1.98	1.67
		7.94	0.78	0.23		3.84	2.5	0.13		5.98	2.65	2.77
			0.81				2.6				2.62

## Sheet: Figure 7
	Figure 7e
		IL-6							tnf-α							MCP-1
		BLK	10	50	0	10	50		BLK	10	50	0	10	50		BLK	10	50	0	10	50
		0.1331	0.0981	0.0481	7.7295	3.7747	1.4136		0.1024	0.0747	0.089	1.099	0.9966	0.8934		0.7666	0.9152	1.0331	14.5909	11.9759	11.6711
		0.0586	0.0744	0.0592	5.8424	4.0936	1.151		0.0852	0.0703	0.1233	0.9464	0.8733	0.6979		0.8452	0.6456	1.0779	12.2509	13.9284	11.623
		0.055	0.0572	0.0459	9.8232	4.6237	0.7984		0.1326	0.0477	0.081	1.209	0.8318	0.5289		0.8056	0.88	1.068	18.6902	13.5169	11.548
		0.0527	0.0384	0.046	6.4472	4.458	0.9645		0.0643	0.0859	0.0624	0.7388	1.0281	0.6523		0.8229	1.2924	0.3983	14.4468	11.7007	10.8492
			0.0571	0.0425	10.3425	3.7982				0.0721	0.0835	0.9137	0.8004	0.8725			1.6882	0.3602	19.4549	13.9406
			0.0582														0.2486	1.5971

## Sheet: Figure 8
	Figure 8b
			control					Nano-MgB2
		0	0	0	0	0	0	0	0	0	0	0
		3	-6.52368	-7.3115	-1.09631	-2.11635	-7.40595	-67.8851	-110.29	-108.317	-88.9234	-46.4487
		6	22.361	37.3621	37.2051	23.1495	27.2599	-47.74	-73.1498	-70.238	-51.4987	-32.0852
		9	50.6211	58.5061	55.4156	59.3046	60.7406	-46.572	-61.2542	-57.4379	-43.1152	-28.9944
		12	73.9121	72.8129				-47.8851	-62.5404	-51.5187	-40.1211	-27.2226
	Figure 8c
		skin			Spleen
		0	50		0	50
		22	0		15	2
		9	0		17	3
		3	0		18	4
	Figure 8f
		tnf-α			IL-6
		0	50		0	50
		5.9723	1.9463		17.6156	6.8996
		6.7738	3.9973		21.305	6.567
		5.2916	2.7761		14.1471	7.298
		7.7227	3.6564		17.0377	7.1932

## Sheet: Figure S1
		Figure S1
		AlB2			BeBx
		Column1	Column2		Column1	Column2
		10	47725		10	56875
		10.02	47800		10.02	54675
		10.04	47525		10.04	55500
		10.06	44825		10.06	54450
		10.08	44700		10.08	56200
		10.1	47625		10.1	54200
		10.12	45700		10.12	54750
		10.14	46950		10.14	55650
		10.16	47650		10.16	54350
		10.18	46375		10.18	52425
		10.2	46025		10.2	55725
		10.22	47775		10.22	54825
		10.24	48150		10.24	53825
		10.26	45275		10.26	55600
		10.28	48350		10.28	53550
		10.3	46875		10.3	53425
		10.32	45925		10.32	53450
		10.34	45325		10.34	54825
		10.36	46125		10.36	53625
		10.38	45300		10.38	54625
		10.4	46975		10.4	53500
		10.42	46225		10.42	54725
		10.44	45025		10.44	53675
		10.46	45450		10.46	53175
		10.48	44700		10.48	52600
		10.5	45025		10.5	53425
		10.52	43600		10.52	54075
		10.54	46175		10.54	53225
		10.56	44800		10.56	53200
		10.58	45750		10.58	53500
		10.6	43300		10.6	52325
		10.62	44175		10.62	53325
		10.64	44075		10.64	53250
		10.66	42600		10.66	53775
		10.68	46550		10.68	53325
		10.7	45425		10.7	52250
		10.72	43700		10.72	52350
		10.74	43175		10.74	53100
		10.76	44025		10.76	53875
		10.78	44350		10.78	53900
		10.8	45275		10.8	54925
		10.82	44525		10.82	52650
		10.84	44125		10.84	54025
		10.86	44525		10.86	55050
		10.88	45025		10.88	55050
		10.9	43950		10.9	57825
		10.92	45750		10.92	57625
		10.94	46525		10.94	55525
		10.96	43100		10.96	55475
		10.98	42775		10.98	56000
		11	44250		11	55950
		11.02	44100		11.02	57500
		11.04	44625		11.04	56550
		11.06	43000		11.06	55675
		11.08	44400		11.08	56525
		11.1	43725		11.1	57475
		11.12	45525		11.12	56775
		11.14	42650		11.14	58550
		11.16	43975		11.16	56425
		11.18	41875		11.18	54300
		11.2	42825		11.2	56075
		11.22	44525		11.22	54325
		11.24	44325		11.24	54275
		11.26	42875		11.26	51375
		11.28	41800		11.28	53550
		11.3	42025		11.3	52225
		11.32	44125		11.32	51950
		11.34	42175		11.34	53550
		11.36	44050		11.36	53500
		11.38	41375		11.38	51275
		11.4	41925		11.4	50650
		11.42	42425		11.42	52125
		11.44	42775		11.44	49375
		11.46	41825		11.46	51150
		11.48	42325		11.48	50625
		11.5	38950		11.5	52475
		11.52	40875		11.52	51725
		11.54	41700		11.54	49125
		11.56	40075		11.56	50950
		11.58	40025		11.58	52850
		11.6	40350		11.6	52900
		11.62	40750		11.62	51400
		11.64	41475		11.64	50525
		11.66	40500		11.66	51625
		11.68	40500		11.68	51675
		11.7	40850		11.7	51550
		11.72	40875		11.72	51025
		11.74	41225		11.74	54150
		11.76	40000		11.76	50500
		11.78	39925		11.78	51400
		11.8	41925		11.8	52125
		11.82	41075		11.82	52800
		11.84	39875		11.84	50500
		11.86	40425		11.86	51550
		11.88	40875		11.88	53325
		11.9	40675		11.9	50625
		11.92	40300		11.92	51525
		11.94	39250		11.94	50675
		11.96	39475		11.96	47975
		11.98	38250		11.98	51400
		12	38725		12	50250
		12.02	41250		12.02	47300
		12.04	38900		12.04	46875
		12.06	40300		12.06	49350
		12.08	38850		12.08	48725
		12.1	39025		12.1	47800
		12.12	39575		12.12	48900
		12.14	39450		12.14	47700
		12.16	38250		12.16	48200
		12.18	39425		12.18	46775
		12.2	38800		12.2	47650
		12.22	37375		12.22	47450
		12.24	38050		12.24	45400
		12.26	38050		12.26	47375
		12.28	37350		12.28	44550
		12.3	38350		12.3	46600
		12.32	36175		12.32	46550
		12.34	37150		12.34	45550
		12.36	36600		12.36	45825
		12.38	37700		12.38	48050
		12.4	37200		12.4	46725
		12.42	37775		12.42	46000
		12.44	38950		12.44	47075
		12.46	37625		12.46	48625
		12.48	37650		12.48	46550
		12.5	37525		12.5	47125
		12.52	37450		12.52	47100
		12.54	38225		12.54	46200
		12.56	36350		12.56	44275
		12.58	37875		12.58	45375
		12.6	36100		12.6	45125
		12.62	36450		12.62	46025
		12.64	35600		12.64	43750
		12.66	35600		12.66	45550
		12.68	35450		12.68	44600
		12.7	36625		12.7	45025
		12.72	38000		12.72	44550
		12.74	35525		12.74	45150
		12.76	35650		12.76	44400
		12.78	37100		12.78	45925
		12.8	37600		12.8	45025
		12.82	37250		12.82	45150
		12.84	37400		12.84	44925
		12.86	37100		12.86	46700
		12.88	35975		12.88	45100
		12.9	34900		12.9	45050
		12.92	36825		12.92	43575
		12.94	34600		12.94	45800
		12.96	36900		12.96	45050
		12.98	32250		12.98	46550
		13	36150		13	44150
		13.02	36750		13.02	44950
		13.04	35300		13.04	45250
		13.06	35275		13.06	43425
		13.08	35100		13.08	43150
		13.1	36400		13.1	43425
		13.12	36200		13.12	43750
		13.14	34350		13.14	44700
		13.16	36175		13.16	45825
		13.18	34975		13.18	45675
		13.2	36150		13.2	44875
		13.22	35000		13.22	43775
		13.24	35025		13.24	42825
		13.26	33925		13.26	42550
		13.28	36825		13.28	44475
		13.3	35075		13.3	44375
		13.32	34750		13.32	42475
		13.34	34550		13.34	44675
		13.36	32575		13.36	44850
		13.38	34225		13.38	43350
		13.4	33125		13.4	43200
		13.42	34250		13.42	43200
		13.44	32200		13.44	43500
		13.46	34375		13.46	42350
		13.48	34500		13.48	41800
		13.5	33225		13.5	44225
		13.52	33200		13.52	43675
		13.54	34300		13.54	43175
		13.56	32925		13.56	44700
		13.58	32250		13.58	42975
		13.6	34200		13.6	42300
		13.62	33150		13.62	42150
		13.64	34150		13.64	43300
		13.66	32450		13.66	43300
		13.68	32700		13.68	43925
		13.7	33600		13.7	43075
		13.72	33275		13.72	42725
		13.74	32725		13.74	42950
		13.76	33750		13.76	41825
		13.78	33700		13.78	41000
		13.8	33050		13.8	43425
		13.82	34075		13.82	42925
		13.84	33175		13.84	41850
		13.86	31150		13.86	41525
		13.88	32475		13.88	43125
		13.9	33200		13.9	41975
		13.92	33200		13.92	40925
		13.94	32550		13.94	41500
		13.96	32100		13.96	43950
		13.98	33300		13.98	42800
		14	32175		14	42050
		14.02	31800		14.02	42375
		14.04	32175		14.04	43550
		14.06	31500		14.06	40700
		14.08	32375		14.08	40300
		14.1	30800		14.1	40900
		14.12	32675		14.12	42975
		14.14	31800		14.14	41575
		14.16	32350		14.16	42950
		14.18	32175		14.18	42600
		14.2	33875		14.2	41575
		14.22	32850		14.22	41500
		14.24	32225		14.24	41800
		14.26	31250		14.26	40575
		14.28	32850		14.28	42950
		14.3	31650		14.3	41025
		14.32	31575		14.32	41450
		14.34	32275		14.34	41575
		14.36	31250		14.36	41850
		14.38	30650		14.38	43425
		14.4	30950		14.4	40775
		14.42	31100		14.42	41075
		14.44	31100		14.44	41550
		14.46	31475		14.46	42500
		14.48	30025		14.48	40925
		14.5	31800		14.5	41700
		14.52	30150		14.52	41950
		14.54	31825		14.54	42825
		14.56	32000		14.56	41825
		14.58	32400		14.58	39975
		14.6	30900		14.6	40950
		14.62	31025		14.62	43025
		14.64	30825		14.64	41750
		14.66	30250		14.66	40425
		14.68	31250		14.68	40625
		14.7	31325		14.7	40800
		14.72	31125		14.72	40450
		14.74	30100		14.74	41475
		14.76	30175		14.76	39700
		14.78	29875		14.78	40850
		14.8	31200		14.8	40325
		14.82	29950		14.82	41375
		14.84	29450		14.84	42400
		14.86	31200		14.86	41600
		14.88	30800		14.88	40350
		14.9	30300		14.9	41525
		14.92	30225		14.92	40300
		14.94	30975		14.94	40500
		14.96	29975		14.96	40375
		14.98	31150		14.98	40050
		15	30050		15	39150
		15.02	28975		15.02	40875
		15.04	29475		15.04	40850
		15.06	29925		15.06	39800
		15.08	31025		15.08	39600
		15.1	29875		15.1	40050
		15.12	30000		15.12	39475
		15.14	30575		15.14	39250
		15.16	29225		15.16	41225
		15.18	29375		15.18	39575
		15.2	30175		15.2	41150
		15.22	30000		15.22	42500
		15.24	30125		15.24	40250
		15.26	29975		15.26	38400
		15.28	29700		15.28	41625
		15.3	28800		15.3	41150
		15.32	28625		15.32	41300
		15.34	29875		15.34	40150
		15.36	29050		15.36	38675
		15.38	29825		15.38	40875
		15.4	29400		15.4	40050
		15.42	29700		15.42	39325
		15.44	28950		15.44	38350
		15.46	29450		15.46	39200
		15.48	28100		15.48	40925
		15.5	28875		15.5	38425
		15.52	29125		15.52	39575
		15.54	28975		15.54	38475
		15.56	30500		15.56	41275
		15.58	28925		15.58	39825
		15.6	29175		15.6	39650
		15.62	28275		15.62	40550
		15.64	28200		15.64	39650
		15.66	28125		15.66	40675
		15.68	29475		15.68	40275
		15.7	29900		15.7	40800
		15.72	29975		15.72	38800
		15.74	29475		15.74	40300
		15.76	28550		15.76	41675
		15.78	30875		15.78	40025
		15.8	28150		15.8	40350
		15.82	27850		15.82	39000
		15.84	28400		15.84	39175
		15.86	28575		15.86	40700
		15.88	29125		15.88	40675
		15.9	28825		15.9	40600
		15.92	28175		15.92	40350
		15.94	29700		15.94	39700
		15.96	28550		15.96	39250
		15.98	29175		15.98	40400
		16	29400		16	40375
		16.02	29000		16.02	40800
		16.04	30000		16.04	39600
		16.06	28900		16.06	42275
		16.08	30625		16.08	40775
		16.1	28125		16.1	40575
		16.12	29250		16.12	40425
		16.14	29500		16.14	41150
		16.16	29475		16.16	42850
		16.18	29250		16.18	40450
		16.2	28350		16.2	39700
		16.22	28600		16.22	37950
		16.24	28600		16.24	38675
		16.26	27675		16.26	40250
		16.28	28675		16.28	41425
		16.3	28250		16.3	39075
		16.32	27525		16.32	39875
		16.34	27525		16.34	39375
		16.36	28125		16.36	40050
		16.38	28950		16.38	39600
		16.4	28500		16.4	39500
		16.42	27800		16.42	40150
		16.44	27050		16.44	39025
		16.46	28250		16.46	39825
		16.48	28650		16.48	38550
		16.5	28425		16.5	39550
		16.52	28450		16.52	38850
		16.54	28375		16.54	40000
		16.56	26925		16.56	38650
		16.58	28000		16.58	39800
		16.6	28800		16.6	39475
		16.62	27450		16.62	40000
		16.64	29425		16.64	38600
		16.66	28150		16.66	39850
		16.68	29650		16.68	39250
		16.7	28875		16.7	39150
		16.72	30000		16.72	39675
		16.74	29050		16.74	40250
		16.76	30525		16.76	38225
		16.78	30950		16.78	40250
		16.8	28075		16.8	39400
		16.82	30475		16.82	38650
		16.84	29625		16.84	38675
		16.86	27625		16.86	40275
		16.88	28225		16.88	40725
		16.9	25875		16.9	40400
		16.92	28900		16.92	38900
		16.94	26875		16.94	39375
		16.96	27400		16.96	40125
		16.98	26150		16.98	39925
		17	26650		17	38400
		17.02	26275		17.02	41450
		17.04	26550		17.04	39600
		17.06	26350		17.06	40275
		17.08	27300		17.08	41075
		17.1	26125		17.1	40250
		17.12	27925		17.12	39600
		17.14	27350		17.14	40050
		17.16	26275		17.16	44150
		17.18	27650		17.18	43900
		17.2	27300		17.2	43000
		17.22	26125		17.22	44675
		17.24	26475		17.24	45000
		17.26	28125		17.26	46125
		17.28	28000		17.28	44400
		17.3	27350		17.3	46975
		17.32	26675		17.32	48525
		17.34	28575		17.34	49400
		17.36	29725		17.36	50575
		17.38	31075		17.38	53450
		17.4	30075		17.4	53850
		17.42	30150		17.42	56925
		17.44	31425		17.44	55925
		17.46	30875		17.46	56650
		17.48	29100		17.48	60975
		17.5	29675		17.5	60600
		17.52	29800		17.52	63525
		17.54	30250		17.54	60900
		17.56	28675		17.56	58025
		17.58	26550		17.58	60050
		17.6	26400		17.6	59950
		17.62	28700		17.62	57225
		17.64	26275		17.64	56150
		17.66	26200		17.66	53400
		17.68	26875		17.68	49150
		17.7	27275		17.7	47925
		17.72	26825		17.72	44800
		17.74	25500		17.74	43450
		17.76	25850		17.76	43825
		17.78	27125		17.78	43625
		17.8	27300		17.8	43000
		17.82	26475		17.82	42400
		17.84	25300		17.84	41750
		17.86	27925		17.86	40875
		17.88	26650		17.88	42900
		17.9	25400		17.9	42175
		17.92	27475		17.92	41375
		17.94	26650		17.94	41250
		17.96	27125		17.96	40325
		17.98	24725		17.98	40125
		18	26300		18	41050
		18.02	24050		18.02	43675
		18.04	24225		18.04	41300
		18.06	25250		18.06	40225
		18.08	25750		18.08	39675
		18.1	27100		18.1	40875
		18.12	26225		18.12	40425
		18.14	24275		18.14	41850
		18.16	25950		18.16	41475
		18.18	24225		18.18	41950
		18.2	24900		18.2	40625
		18.22	25275		18.22	39800
		18.24	24400		18.24	40675
		18.26	24875		18.26	40725
		18.28	24000		18.28	40050
		18.3	24650		18.3	40800
		18.32	23375		18.32	39750
		18.34	24650		18.34	40400
		18.36	24850		18.36	40775
		18.38	24475		18.38	40050
		18.4	24550		18.4	41400
		18.42	24625		18.42	39725
		18.44	24925		18.44	40225
		18.46	24275		18.46	40800
		18.48	23700		18.48	41875
		18.5	22525		18.5	40375
		18.52	23350		18.52	40350
		18.54	23275		18.54	43100
		18.56	24525		18.56	42150
		18.58	24375		18.58	43625
		18.6	24575		18.6	42600
		18.62	23825		18.62	42125
		18.64	23375		18.64	41125
		18.66	24275		18.66	44775
		18.68	23550		18.68	44575
		18.7	23800		18.7	44550
		18.72	23425		18.72	46075
		18.74	23150		18.74	45075
		18.76	24050		18.76	48425
		18.78	23775		18.78	48875
		18.8	26000		18.8	50150
		18.82	25600		18.82	48300
		18.84	24750		18.84	51250
		18.86	24625		18.86	52725
		18.88	25775		18.88	56225
		18.9	25850		18.9	56650
		18.92	24825		18.92	60325
		18.94	24800		18.94	59825
		18.96	24900		18.96	60525
		18.98	24775		18.98	63400
		19	24725		19	62825
		19.02	25700		19.02	61175
		19.04	24400		19.04	61125
		19.06	24475		19.06	59125
		19.08	24525		19.08	57225
		19.1	25050		19.1	55625
		19.12	24025		19.12	52100
		19.14	24200		19.14	49725
		19.16	24275		19.16	48550
		19.18	24075		19.18	47800
		19.2	24125		19.2	45050
		19.22	24600		19.22	45350
		19.24	24725		19.24	44275
		19.26	25175		19.26	45600
		19.28	23450		19.28	45025
		19.3	25075		19.3	45325
		19.32	24925		19.32	42800
		19.34	23400		19.34	45225
		19.36	24200		19.36	44050
		19.38	24450		19.38	44550
		19.4	25200		19.4	44500
		19.42	25200		19.42	45425
		19.44	23950		19.44	47325
		19.46	23375		19.46	45700
		19.48	24400		19.48	47950
		19.5	24150		19.5	46900
		19.52	24275		19.52	45600
		19.54	21975		19.54	47875
		19.56	24350		19.56	46350
		19.58	25125		19.58	46300
		19.6	27075		19.6	47600
		19.62	23525		19.62	45050
		19.64	23600		19.64	45750
		19.66	23200		19.66	48250
		19.68	24725		19.68	46250
		19.7	22575		19.7	47325
		19.72	23250		19.72	47500
		19.74	22175		19.74	47525
		19.76	22850		19.76	45050
		19.78	21975		19.78	44000
		19.8	23725		19.8	46575
		19.82	21950		19.82	44850
		19.84	23900		19.84	46000
		19.86	22825		19.86	46425
		19.88	23425		19.88	46450
		19.9	22675		19.9	44375
		19.92	23725		19.92	45275
		19.94	24125		19.94	46500
		19.96	23775		19.96	45375
		19.98	23425		19.98	47275
		20	23900		20	48025
		20.02	24275		20.02	46075
		20.04	23125		20.04	46550
		20.06	23425		20.06	48575
		20.08	23175		20.08	46400
		20.1	23725		20.1	46975
		20.12	22925		20.12	46675
		20.14	24300		20.14	47325
		20.16	23250		20.16	45550
		20.18	22025		20.18	46475
		20.2	23775		20.2	44200
		20.22	23775		20.22	44475
		20.24	24025		20.24	43025
		20.26	23050		20.26	41675
		20.28	22500		20.28	43550
		20.3	23725		20.3	44350
		20.32	23125		20.32	40925
		20.34	22950		20.34	42050
		20.36	23775		20.36	41825
		20.38	22200		20.38	41375
		20.4	23775		20.4	43575
		20.42	21975		20.42	42700
		20.44	24225		20.44	44450
		20.46	22775		20.46	45025
		20.48	21950		20.48	42975
		20.5	22525		20.5	43400
		20.52	22475		20.52	46300
		20.54	22100		20.54	45575
		20.56	23125		20.56	45325
		20.58	23850		20.58	45875
		20.6	23225		20.6	46750
		20.62	23275		20.62	46075
		20.64	22750		20.64	46950
		20.66	23325		20.66	47825
		20.68	23625		20.68	47800
		20.7	22350		20.7	45350
		20.72	21875		20.72	45425
		20.74	23200		20.74	45800
		20.76	22400		20.76	44450
		20.78	23300		20.78	46900
		20.8	21725		20.8	47500
		20.82	21725		20.82	45850
		20.84	22550		20.84	46925
		20.86	22375		20.86	44625
		20.88	22800		20.88	46050
		20.9	24075		20.9	44875
		20.92	21750		20.92	42975
		20.94	23675		20.94	43650
		20.96	21750		20.96	44925
		20.98	22625		20.98	45350
		21	21675		21	44300
		21.02	21550		21.02	42475
		21.04	22675		21.04	43000
		21.06	22425		21.06	43725
		21.08	22025		21.08	42525
		21.1	20800		21.1	43500
		21.12	22400		21.12	42225
		21.14	22475		21.14	42350
		21.16	23400		21.16	41425
		21.18	22150		21.18	43100
		21.2	23200		21.2	41825
		21.22	21725		21.22	42500
		21.24	21975		21.24	41325
		21.26	21800		21.26	42575
		21.28	20700		21.28	41725
		21.3	22875		21.3	44450
		21.32	22900		21.32	43950
		21.34	22125		21.34	43775
		21.36	23225		21.36	44300
		21.38	21500		21.38	43675
		21.4	22575		21.4	44900
		21.42	21925		21.42	45050
		21.44	22500		21.44	45225
		21.46	22925		21.46	44850
		21.48	23150		21.48	46975
		21.5	24125		21.5	46050
		21.52	22750		21.52	46950
		21.54	23875		21.54	45750
		21.56	22800		21.56	46575
		21.58	22900		21.58	48175
		21.6	23550		21.6	46625
		21.62	23875		21.62	47850
		21.64	23150		21.64	47575
		21.66	22750		21.66	46475
		21.68	22775		21.68	45925
		21.7	22000		21.7	44250
		21.72	22300		21.72	44700
		21.74	22125		21.74	45475
		21.76	22375		21.76	45900
		21.78	22200		21.78	43675
		21.8	22075		21.8	44700
		21.82	22525		21.82	43025
		21.84	22225		21.84	44425
		21.86	24050		21.86	42225
		21.88	22500		21.88	44050
		21.9	21925		21.9	43025
		21.92	23050		21.92	42925
		21.94	22675		21.94	43325
		21.96	22800		21.96	44025
		21.98	24100		21.98	44450
		22	23450		22	44500
		22.02	22325		22.02	45900
		22.04	22750		22.04	43700
		22.06	23350		22.06	47775
		22.08	23750		22.08	44275
		22.1	23900		22.1	45825
		22.12	24225		22.12	45000
		22.14	23100		22.14	45525
		22.16	25175		22.16	46425
		22.18	25600		22.18	46000
		22.2	24000		22.2	45000
		22.22	24950		22.22	45550
		22.24	24475		22.24	48100
		22.26	25275		22.26	46225
		22.28	24975		22.28	48100
		22.3	24725		22.3	46300
		22.32	24625		22.32	47350
		22.34	22275		22.34	48125
		22.36	22975		22.36	46450
		22.38	23575		22.38	47175
		22.4	24250		22.4	47650
		22.42	22625		22.42	47725
		22.44	23075		22.44	47275
		22.46	21900		22.46	46625
		22.48	22850		22.48	46350
		22.5	22525		22.5	45600
		22.52	22950		22.52	45375
		22.54	21925		22.54	43625
		22.56	22375		22.56	44225
		22.58	22675		22.58	44975
		22.6	20750		22.6	45350
		22.62	22725		22.62	43150
		22.64	22200		22.64	44300
		22.66	21625		22.66	44900
		22.68	23450		22.68	45525
		22.7	21600		22.7	45075
		22.72	22450		22.72	45900
		22.74	22150		22.74	45200
		22.76	23075		22.76	44800
		22.78	22200		22.78	44425
		22.8	22000		22.8	44575
		22.82	22150		22.82	45675
		22.84	24000		22.84	46025
		22.86	22550		22.86	48000
		22.88	23475		22.88	47950
		22.9	23750		22.9	48025
		22.92	23325		22.92	47925
		22.94	23175		22.94	47350
		22.96	23800		22.96	49450
		22.98	22775		22.98	48375
		23	23525		23	46950
		23.02	22375		23.02	48700
		23.04	24075		23.04	48200
		23.06	23775		23.06	50675
		23.08	23450		23.08	50775
		23.1	24175		23.1	52675
		23.12	24600		23.12	52000
		23.14	24450		23.14	52550
		23.16	25250		23.16	54125
		23.18	24725		23.18	53700
		23.2	23500		23.2	52350
		23.22	23775		23.22	50125
		23.24	22825		23.24	52850
		23.26	23700		23.26	50850
		23.28	22450		23.28	48675
		23.3	23525		23.3	48425
		23.32	23200		23.32	48500
		23.34	23150		23.34	48600
		23.36	22875		23.36	46325
		23.38	21800		23.38	47375
		23.4	21875		23.4	45400
		23.42	21100		23.42	44975
		23.44	23400		23.44	45650
		23.46	21475		23.46	44675
		23.48	21750		23.48	44800
		23.5	21650		23.5	46575
		23.52	22300		23.52	44150
		23.54	21300		23.54	46225
		23.56	22300		23.56	43400
		23.58	23225		23.58	47100
		23.6	22350		23.6	47625
		23.62	21450		23.62	44075
		23.64	22075		23.64	45625
		23.66	23475		23.66	46075
		23.68	23525		23.68	45400
		23.7	21025		23.7	46875
		23.72	21900		23.72	46200
		23.74	22775		23.74	47075
		23.76	21775		23.76	51125
		23.78	21250		23.78	50000
		23.8	21825		23.8	48250
		23.82	22050		23.82	46225
		23.84	22525		23.84	45700
		23.86	21625		23.86	45800
		23.88	21675		23.88	47725
		23.9	21900		23.9	46100
		23.92	21975		23.92	46775
		23.94	21975		23.94	46175
		23.96	21725		23.96	44600
		23.98	22300		23.98	46225
		24	21325		24	46925
		24.02	21525		24.02	48250
		24.04	22750		24.04	46450
		24.06	21225		24.06	45375
		24.08	21650		24.08	46625
		24.1	21700		24.1	45050
		24.12	21725		24.12	46625
		24.14	20875		24.14	46325
		24.16	22375		24.16	46350
		24.18	23625		24.18	46150
		24.2	22500		24.2	45725
		24.22	22050		24.22	45625
		24.24	21675		24.24	43850
		24.26	21200		24.26	46300
		24.28	21925		24.28	46250
		24.3	22225		24.3	44375
		24.32	22500		24.32	45450
		24.34	22300		24.34	46175
		24.36	21750		24.36	46025
		24.38	21900		24.38	46375
		24.4	22500		24.4	46750
		24.42	22925		24.42	47400
		24.44	22600		24.44	45450
		24.46	23025		24.46	46625
		24.48	23150		24.48	46350
		24.5	23000		24.5	46325
		24.52	22350		24.52	47975
		24.54	23125		24.54	49300
		24.56	24200		24.56	47275
		24.58	22675		24.58	48200
		24.6	23775		24.6	48525
		24.62	23775		24.62	48300
		24.64	23725		24.64	47225
		24.66	24150		24.66	49725
		24.68	23775		24.68	48950
		24.7	24875		24.7	50125
		24.72	22350		24.72	53600
		24.74	24250		24.74	53350
		24.76	24300		24.76	52775
		24.78	24825		24.78	54700
		24.8	24500		24.8	56875
		24.82	23800		24.82	54375
		24.84	25050		24.84	59525
		24.86	25150		24.86	63325
		24.88	25375		24.88	62600
		24.9	28075		24.9	63850
		24.92	26275		24.92	67575
		24.94	27175		24.94	67275
		24.96	28325		24.96	72150
		24.98	28325		24.98	72875
		25	28000		25	75700
		25.02	28075		25.02	75325
		25.04	29675		25.04	76400
		25.06	26725		25.06	73875
		25.08	27450		25.08	75700
		25.1	27950		25.1	74550
		25.12	26500		25.12	72500
		25.14	28750		25.14	69975
		25.16	26825		25.16	70350
		25.18	27200		25.18	69050
		25.2	26250		25.2	69175
		25.22	26275		25.22	68450
		25.24	26200		25.24	65100
		25.26	26975		25.26	66700
		25.28	25800		25.28	65500
		25.3	26850		25.3	66125
		25.32	25025		25.32	65250
		25.34	25325		25.34	63225
		25.36	27500		25.36	61625
		25.38	27050		25.38	61575
		25.4	26300		25.4	60675
		25.42	27500		25.42	60700
		25.44	27300		25.44	57250
		25.46	29350		25.46	56825
		25.48	29500		25.48	56475
		25.5	32000		25.5	53925
		25.52	32525		25.52	52825
		25.54	31675		25.54	52875
		25.56	29050		25.56	51950
		25.58	28325		25.58	48975
		25.6	26925		25.6	51725
		25.62	27075		25.62	48750
		25.64	23650		25.64	50775
		25.66	22475		25.66	49925
		25.68	21825		25.68	48300
		25.7	23975		25.7	48300
		25.72	23500		25.72	48025
		25.74	22425		25.74	48700
		25.76	22900		25.76	48350
		25.78	21550		25.78	47025
		25.8	23125		25.8	49050
		25.82	22400		25.82	46975
		25.84	22325		25.84	46300
		25.86	22250		25.86	46525
		25.88	21650		25.88	46850
		25.9	22550		25.9	46675
		25.92	23050		25.92	45650
		25.94	20625		25.94	44025
		25.96	20750		25.96	42600
		25.98	21500		25.98	44525
		26	22600		26	44600
		26.02	22800		26.02	45325
		26.04	21925		26.04	43900
		26.06	22125		26.06	43900
		26.08	21825		26.08	41575
		26.1	21900		26.1	43675
		26.12	22500		26.12	43825
		26.14	22375		26.14	43975
		26.16	23050		26.16	43225
		26.18	20300		26.18	42900
		26.2	21025		26.2	44375
		26.22	21175		26.22	43875
		26.24	21700		26.24	44800
		26.26	20775		26.26	42825
		26.28	21975		26.28	42200
		26.3	21575		26.3	42750
		26.32	21125		26.32	45175
		26.34	21850		26.34	43200
		26.36	21900		26.36	43275
		26.38	21650		26.38	44575
		26.4	22775		26.4	44425
		26.42	22100		26.42	44425
		26.44	22825		26.44	45125
		26.46	21175		26.46	44100
		26.48	20575		26.48	43525
		26.5	22075		26.5	43275
		26.52	20650		26.52	44100
		26.54	21800		26.54	45475
		26.56	20775		26.56	42825
		26.58	20850		26.58	44250
		26.6	20675		26.6	42325
		26.62	19975		26.62	42375
		26.64	21350		26.64	42700
		26.66	20950		26.66	40575
		26.68	21000		26.68	40575
		26.7	22650		26.7	41275
		26.72	22325		26.72	40750
		26.74	21050		26.74	40750
		26.76	21825		26.76	41075
		26.78	20825		26.78	40800
		26.8	21800		26.8	42075
		26.82	21175		26.82	40850
		26.84	20700		26.84	42275
		26.86	20125		26.86	41500
		26.88	21350		26.88	39750
		26.9	21550		26.9	41575
		26.92	20500		26.92	42200
		26.94	20700		26.94	40250
		26.96	21175		26.96	41075
		26.98	21125		26.98	41400
		27	20875		27	41975
		27.02	22250		27.02	40875
		27.04	20575		27.04	41050
		27.06	20725		27.06	38800
		27.08	21725		27.08	41400
		27.1	23025		27.1	38350
		27.12	21775		27.12	39700
		27.14	20900		27.14	38925
		27.16	23075		27.16	40625
		27.18	20675		27.18	37750
		27.2	21700		27.2	40750
		27.22	21400		27.22	38300
		27.24	21225		27.24	39725
		27.26	22500		27.26	38275
		27.28	23150		27.28	39225
		27.3	22325		27.3	39700
		27.32	22425		27.32	39575
		27.34	23600		27.34	39725
		27.36	21975		27.36	39525
		27.38	22625		27.38	40375
		27.4	23100		27.4	38725
		27.42	22075		27.42	42075
		27.44	22150		27.44	40050
		27.46	21550		27.46	41100
		27.48	21550		27.48	39425
		27.5	22850		27.5	39150
		27.52	22475		27.52	39750
		27.54	22275		27.54	41075
		27.56	22625		27.56	39700
		27.58	21775		27.58	39450
		27.6	22400		27.6	39375
		27.62	22100		27.62	40075
		27.64	21100		27.64	37725
		27.66	21875		27.66	40150
		27.68	21875		27.68	41675
		27.7	22100		27.7	39125
		27.72	21375		27.72	40875
		27.74	22200		27.74	38000
		27.76	21650		27.76	40050
		27.78	21400		27.78	39700
		27.8	21450		27.8	40625
		27.82	21625		27.82	38875
		27.84	21350		27.84	39475
		27.86	20825		27.86	39250
		27.88	20000		27.88	40525
		27.9	21000		27.9	39700
		27.92	19975		27.92	39475
		27.94	21550		27.94	39200
		27.96	21250		27.96	38825
		27.98	21175		27.98	40925
		28	21975		28	42175
		28.02	22275		28.02	40650
		28.04	20950		28.04	38425
		28.06	22375		28.06	38625
		28.08	22125		28.08	39625
		28.1	21700		28.1	40625
		28.12	22650		28.12	40000
		28.14	23025		28.14	39725
		28.16	20700		28.16	40150
		28.18	21625		28.18	38750
		28.2	21050		28.2	38350
		28.22	22700		28.22	37650
		28.24	22000		28.24	37875
		28.26	22825		28.26	40325
		28.28	22025		28.28	38875
		28.3	20900		28.3	38750
		28.32	20500		28.32	38575
		28.34	20400		28.34	39675
		28.36	20600		28.36	39350
		28.38	22575		28.38	40100
		28.4	21200		28.4	39100
		28.42	20025		28.42	39425
		28.44	21775		28.44	39200
		28.46	21050		28.46	37975
		28.48	21025		28.48	39950
		28.5	20475		28.5	38675
		28.52	19300		28.52	39500
		28.54	21000		28.54	38200
		28.56	20300		28.56	37250
		28.58	19950		28.58	38700
		28.6	20575		28.6	37275
		28.62	20500		28.62	38825
		28.64	21075		28.64	39925
		28.66	20500		28.66	38225
		28.68	20000		28.68	39100
		28.7	21075		28.7	38700
		28.72	20275		28.72	37900
		28.74	20250		28.74	37950
		28.76	21800		28.76	38100
		28.78	20950		28.78	39425
		28.8	21250		28.8	39525
		28.82	20675		28.82	38850
		28.84	21700		28.84	40025
		28.86	20600		28.86	38175
		28.88	19700		28.88	39225
		28.9	20225		28.9	38525
		28.92	19800		28.92	40450
		28.94	22000		28.94	40450
		28.96	19600		28.96	38175
		28.98	20075		28.98	38925
		29	20675		29	39275
		29.02	22150		29.02	38175
		29.04	19925		29.04	37450
		29.06	20575		29.06	38925
		29.08	19625		29.08	38175
		29.1	19425		29.1	39875
		29.12	20125		29.12	39025
		29.14	20475		29.14	41250
		29.16	19675		29.16	37700
		29.18	20150		29.18	38350
		29.2	20500		29.2	38225
		29.22	19850		29.22	38500
		29.24	20500		29.24	38450
		29.26	19725		29.26	38950
		29.28	20175		29.28	36800
		29.3	20825		29.3	39025
		29.32	20125		29.32	38750
		29.34	19675		29.34	36800
		29.36	21225		29.36	39275
		29.38	21350		29.38	38700
		29.4	20375		29.4	36575
		29.42	19700		29.42	37675
		29.44	20525		29.44	38275
		29.46	19900		29.46	37150
		29.48	20225		29.48	39175
		29.5	20825		29.5	39425
		29.52	21350		29.52	39025
		29.54	19825		29.54	37950
		29.56	19650		29.56	38475
		29.58	20725		29.58	38350
		29.6	20050		29.6	38225
		29.62	21150		29.62	37325
		29.64	20900		29.64	39150
		29.66	20375		29.66	39525
		29.68	21575		29.68	38600
		29.7	19400		29.7	38925
		29.72	20100		29.72	39825
		29.74	20075		29.74	41525
		29.76	22050		29.76	40700
		29.78	21150		29.78	42525
		29.8	20725		29.8	41150
		29.82	20625		29.82	40975
		29.84	21725		29.84	42775
		29.86	21175		29.86	43125
		29.88	20100		29.88	43900
		29.9	21375		29.9	44750
		29.92	22050		29.92	44925
		29.94	21700		29.94	46725
		29.96	21300		29.96	45000
		29.98	22825		29.98	47350
		30	21900		30	47050
		30.02	22125		30.02	46050
		30.04	21425		30.04	46350
		30.06	21075		30.06	48125
		30.08	22475		30.08	48325
		30.1	22425		30.1	48950
		30.12	23750		30.12	48400
		30.14	23050		30.14	48725
		30.16	23250		30.16	47200
		30.18	24125		30.18	46475
		30.2	23775		30.2	46175
		30.22	25375		30.22	45950
		30.24	25125		30.24	46950
		30.26	27050		30.26	46025
		30.28	26725		30.28	47525
		30.3	26925		30.3	45000
		30.32	28275		30.32	45150
		30.34	30725		30.34	45850
		30.36	32100		30.36	44975
		30.38	33725		30.38	44800
		30.4	37050		30.4	42800
		30.42	39875		30.42	44300
		30.44	41925		30.44	43800
		30.46	46700		30.46	44050
		30.48	47775		30.48	41550
		30.5	52750		30.5	43325
		30.52	54075		30.52	42700
		30.54	45175		30.54	43075
		30.56	41725		30.56	42675
		30.58	35450		30.58	42600
		30.6	33025		30.6	42275
		30.62	29450		30.62	45300
		30.64	26000		30.64	45450
		30.66	24675		30.66	44000
		30.68	24700		30.68	46800
		30.7	23925		30.7	46175
		30.72	21525		30.72	47675
		30.74	22175		30.74	48450
		30.76	22350		30.76	48000
		30.78	23250		30.78	48950
		30.8	23175		30.8	48725
		30.82	24375		30.82	48350
		30.84	23275		30.84	47900
		30.86	24075		30.86	49300
		30.88	25575		30.88	49125
		30.9	24250		30.9	45325
		30.92	25100		30.92	46825
		30.94	24675		30.94	45575
		30.96	24025		30.96	45175
		30.98	23675		30.98	44525
		31	23225		31	46500
		31.02	22500		31.02	45250
		31.04	21000		31.04	45725
		31.06	22375		31.06	45725
		31.08	21300		31.08	45625
		31.1	21600		31.1	44875
		31.12	21450		31.12	46950
		31.14	20325		31.14	47650
		31.16	22600		31.16	48250
		31.18	22300		31.18	47575
		31.2	22625		31.2	45750
		31.22	20975		31.22	48200
		31.24	23225		31.24	47500
		31.26	22425		31.26	47825
		31.28	20250		31.28	45725
		31.3	21675		31.3	46450
		31.32	22575		31.32	47725
		31.34	23000		31.34	48675
		31.36	22625		31.36	47750
		31.38	21975		31.38	51000
		31.4	22575		31.4	49050
		31.42	23450		31.42	48150
		31.44	24325		31.44	48100
		31.46	21650		31.46	47650
		31.48	23650		31.48	46575
		31.5	22425		31.5	48000
		31.52	23475		31.52	49050
		31.54	23125		31.54	49100
		31.56	22600		31.56	49825
		31.58	22250		31.58	49425
		31.6	22650		31.6	52350
		31.62	23550		31.62	53275
		31.64	23225		31.64	54775
		31.66	24425		31.66	58350
		31.68	23750		31.68	58225
		31.7	22750		31.7	60400
		31.72	24525		31.72	65350
		31.74	24700		31.74	67200
		31.76	23525		31.76	67900
		31.78	24025		31.78	68250
		31.8	24625		31.8	68650
		31.82	24100		31.82	63900
		31.84	25550		31.84	63650
		31.86	24275		31.86	62775
		31.88	23775		31.88	60675
		31.9	25275		31.9	58100
		31.92	25550		31.92	57275
		31.94	23025		31.94	54150
		31.96	22450		31.96	55900
		31.98	24375		31.98	53225
		32	23050		32	54125
		32.02	23250		32.02	56100
		32.04	23750		32.04	56075
		32.06	22375		32.06	52975
		32.08	21350		32.08	56725
		32.1	22800		32.1	56075
		32.12	22175		32.12	56050
		32.14	22675		32.14	58325
		32.16	24000		32.16	58525
		32.18	23725		32.18	58875
		32.2	25425		32.2	60950
		32.22	25200		32.22	59825
		32.24	21925		32.24	60850
		32.26	23975		32.26	59950
		32.28	25450		32.28	64250
		32.3	22800		32.3	63850
		32.32	24475		32.32	64725
		32.34	25300		32.34	65625
		32.36	25000		32.36	65150
		32.38	25425		32.38	66925
		32.4	25625		32.4	68300
		32.42	27025		32.42	65825
		32.44	27050		32.44	67850
		32.46	27775		32.46	67975
		32.48	28475		32.48	66725
		32.5	28400		32.5	67025
		32.52	29550		32.52	67275
		32.54	29750		32.54	68275
		32.56	29400		32.56	65575
		32.58	28625		32.58	63600
		32.6	28200		32.6	62925
		32.62	29650		32.62	62050
		32.64	28000		32.64	62000
		32.66	25750		32.66	59650
		32.68	26000		32.68	58050
		32.7	25200		32.7	56725
		32.72	25000		32.72	55375
		32.74	24675		32.74	53875
		32.76	24000		32.76	55725
		32.78	24000		32.78	51525
		32.8	22225		32.8	51750
		32.82	21675		32.82	49625
		32.84	23075		32.84	50475
		32.86	22675		32.86	47850
		32.88	21675		32.88	46300
		32.9	20500		32.9	45975
		32.92	22275		32.92	44750
		32.94	21075		32.94	45275
		32.96	22875		32.96	46050
		32.98	21625		32.98	44950
		33	21625		33	43975
		33.02	21050		33.02	44150
		33.04	22875		33.04	43700
		33.06	21700		33.06	43675
		33.08	22550		33.08	43925
		33.1	21625		33.1	41900
		33.12	22300		33.12	43775
		33.14	22200		33.14	43100
		33.16	22825		33.16	42900
		33.18	23250		33.18	42075
		33.2	24225		33.2	43000
		33.22	24250		33.22	40175
		33.24	25400		33.24	41050
		33.26	27550		33.26	40875
		33.28	26550		33.28	40425
		33.3	28500		33.3	40575
		33.32	30675		33.32	40175
		33.34	32100		33.34	40925
		33.36	35275		33.36	40300
		33.38	35550		33.38	38300
		33.4	36875		33.4	38175
		33.42	33275		33.42	39175
		33.44	30650		33.44	39400
		33.46	26675		33.46	38325
		33.48	25450		33.48	38025
		33.5	24275		33.5	38400
		33.52	23925		33.52	38200
		33.54	20375		33.54	39175
		33.56	20400		33.56	39425
		33.58	18950		33.58	39300
		33.6	18425		33.6	39850
		33.62	18475		33.62	39375
		33.64	19325		33.64	39600
		33.66	19000		33.66	40200
		33.68	18300		33.68	38800
		33.7	18750		33.7	39800
		33.72	19025		33.72	39525
		33.74	18800		33.74	38875
		33.76	18725		33.76	41775
		33.78	17325		33.78	41475
		33.8	18550		33.8	40200
		33.82	18125		33.82	39400
		33.84	18600		33.84	39650
		33.86	18125		33.86	40625
		33.88	19450		33.88	40150
		33.9	19925		33.9	39700
		33.92	19925		33.92	40225
		33.94	19600		33.94	42350
		33.96	20400		33.96	43325
		33.98	20575		33.98	42875
		34	22675		34	41825
		34.02	20650		34.02	42575
		34.04	21050		34.04	40850
		34.06	20775		34.06	44250
		34.08	22375		34.08	45050
		34.1	22750		34.1	47600
		34.12	21800		34.12	48100
		34.14	22450		34.14	46200
		34.16	23050		34.16	48675
		34.18	25725		34.18	49075
		34.2	25075		34.2	49500
		34.22	26225		34.22	51250
		34.24	26500		34.24	54250
		34.26	27375		34.26	54775
		34.28	28375		34.28	55200
		34.3	28275		34.3	55225
		34.32	30025		34.32	57400
		34.34	31825		34.34	56400
		34.36	31225		34.36	56750
		34.38	31825		34.38	56225
		34.4	29200		34.4	53100
		34.42	26100		34.42	53525
		34.44	25750		34.44	50950
		34.46	25500		34.46	51900
		34.48	23750		34.48	51725
		34.5	23100		34.5	51500
		34.52	22675		34.52	50525
		34.54	21425		34.54	47900
		34.56	21625		34.56	48400
		34.58	21575		34.58	45850
		34.6	21425		34.6	47050
		34.62	20700		34.62	44675
		34.64	19950		34.64	45600
		34.66	19250		34.66	41900
		34.68	19350		34.68	45125
		34.7	19825		34.7	43875
		34.72	18375		34.72	43125
		34.74	18600		34.74	43275
		34.76	19250		34.76	42175
		34.78	18500		34.78	41750
		34.8	18000		34.8	42950
		34.82	19450		34.82	43050
		34.84	19575		34.84	42150
		34.86	19350		34.86	42250
		34.88	21350		34.88	39750
		34.9	21525		34.9	40200
		34.92	22400		34.92	40200
		34.94	22025		34.94	40400
		34.96	23625		34.96	41450
		34.98	24850		34.98	40400
		35	26475		35	40250
		35.02	26950		35.02	40250
		35.04	30975		35.04	40700
		35.06	32450		35.06	41175
		35.08	32750		35.08	41825
		35.1	32800		35.1	40400
		35.12	31900		35.12	40250
		35.14	30075		35.14	39700
		35.16	27225		35.16	40100
		35.18	25200		35.18	41900
		35.2	24475		35.2	42400
		35.22	22100		35.22	41200
		35.24	20225		35.24	40875
		35.26	18400		35.26	40050
		35.28	18075		35.28	40675
		35.3	18125		35.3	41300
		35.32	18475		35.32	42800
		35.34	19400		35.34	42725
		35.36	19125		35.36	42350
		35.38	18375		35.38	40875
		35.4	18950		35.4	42975
		35.42	18650		35.42	44075
		35.44	19700		35.44	44875
		35.46	18150		35.46	47450
		35.48	18425		35.48	45500
		35.5	19150		35.5	48100
		35.52	16200		35.52	47525
		35.54	17425		35.54	48300
		35.56	18275		35.56	47325
		35.58	17075		35.58	48300
		35.6	17575		35.6	49825
		35.62	17275		35.62	47750
		35.64	16325		35.64	48025
		35.66	17325		35.66	50250
		35.68	17825		35.68	49275
		35.7	16500		35.7	49400
		35.72	15375		35.72	46475
		35.74	16975		35.74	46775
		35.76	17025		35.76	46950
		35.78	15950		35.78	46550
		35.8	17250		35.8	45450
		35.82	16700		35.82	44225
		35.84	16950		35.84	43950
		35.86	16150		35.86	44500
		35.88	16125		35.88	44000
		35.9	17775		35.9	41100
		35.92	17750		35.92	41100
		35.94	16675		35.94	44050
		35.96	16600		35.96	41700
		35.98	16125		35.98	41675
		36	17625		36	40600
		36.02	16675		36.02	41825
		36.04	18250		36.04	41900
		36.06	17950		36.06	42050
		36.08	16875		36.08	41075
		36.1	17825		36.1	41300
		36.12	17900		36.12	41125
		36.14	18750		36.14	42175
		36.16	17650		36.16	41775
		36.18	17175		36.18	39950
		36.2	18675		36.2	39675
		36.22	16375		36.22	40900
		36.24	16675		36.24	39825
		36.26	17125		36.26	39225
		36.28	15850		36.28	39950
		36.3	16400		36.3	39875
		36.32	17425		36.32	39050
		36.34	16950		36.34	39300
		36.36	16675		36.36	38500
		36.38	16800		36.38	38850
		36.4	17450		36.4	39875
		36.42	15925		36.42	38275
		36.44	15850		36.44	35825
		36.46	15675		36.46	36925
		36.48	17350		36.48	34225
		36.5	16925		36.5	34800
		36.52	16275		36.52	36300
		36.54	16325		36.54	35450
		36.56	16650		36.56	35200
		36.58	16800		36.58	35000
		36.6	17950		36.6	34825
		36.62	16450		36.62	34900
		36.64	16700		36.64	34975
		36.66	17925		36.66	34200
		36.68	16325		36.68	35475
		36.7	17400		36.7	33525
		36.72	17850		36.72	35575
		36.74	17650		36.74	35750
		36.76	19025		36.76	36025
		36.78	17775		36.78	35325
		36.8	17825		36.8	36850
		36.82	18350		36.82	35800
		36.84	18750		36.84	37750
		36.86	19050		36.86	36200
		36.88	19275		36.88	37325
		36.9	18725		36.9	37350
		36.92	20400		36.92	39050
		36.94	19825		36.94	36050
		36.96	18300		36.96	36875
		36.98	20300		36.98	38150
		37	20775		37	37350
		37.02	21225		37.02	35850
		37.04	20900		37.04	37200
		37.06	22675		37.06	39150
		37.08	22850		37.08	37200
		37.1	23400		37.1	37200
		37.12	24625		37.12	38350
		37.14	25050		37.14	38475
		37.16	25325		37.16	39275
		37.18	26650		37.18	39700
		37.2	28175		37.2	40575
		37.22	27775		37.22	41325
		37.24	29400		37.24	43050
		37.26	30575		37.26	43775
		37.28	30700		37.28	43150
		37.3	31350		37.3	45175
		37.32	30775		37.32	43825
		37.34	34700		37.34	47300
		37.36	34875		37.36	49575
		37.38	35000		37.38	48900
		37.4	36325		37.4	51550
		37.42	38525		37.42	52375
		37.44	39575		37.44	51950
		37.46	40150		37.46	52325
		37.48	40750		37.48	52750
		37.5	42275		37.5	53200
		37.52	43025		37.52	54150
		37.54	45450		37.54	52475
		37.56	43550		37.56	51925
		37.58	49175		37.58	52475
		37.6	47775		37.6	52500
		37.62	50225		37.62	50325
		37.64	53400		37.64	49825
		37.66	57450		37.66	49875
		37.68	58050		37.68	48350
		37.7	60225		37.7	48525
		37.72	61400		37.72	48050
		37.74	62475		37.74	47700
		37.76	60575		37.76	46100
		37.78	58250		37.78	47100
		37.8	51575		37.8	46925
		37.82	47600		37.82	43550
		37.84	42500		37.84	43625
		37.86	39700		37.86	44800
		37.88	35000		37.88	42450
		37.9	34025		37.9	42200
		37.92	29800		37.92	44400
		37.94	28825		37.94	43425
		37.96	28725		37.96	40950
		37.98	25625		37.98	40600
		38	26000		38	41625
		38.02	28275		38.02	42175
		38.04	29600		38.04	42650
		38.06	34225		38.06	42075
		38.08	35850		38.08	43750
		38.1	38650		38.1	44075
		38.12	43700		38.12	45925
		38.14	46725		38.14	48025
		38.16	51525		38.16	48950
		38.18	56650		38.18	48925
		38.2	62550		38.2	53500
		38.22	68275		38.22	56425
		38.24	76000		38.24	59425
		38.26	85350		38.26	64875
		38.28	96900		38.28	68325
		38.3	109050		38.3	74775
		38.32	128375		38.32	81275
		38.34	144775		38.34	90900
		38.36	165850		38.36	99400
		38.38	186525		38.38	111925
		38.4	206150		38.4	117125
		38.42	203450		38.42	124750
		38.44	195250		38.44	125950
		38.46	164000		38.46	125225
		38.48	141350		38.48	121450
		38.5	122350		38.5	113175
		38.52	105800		38.52	107200
		38.54	91100		38.54	98150
		38.56	68250		38.56	91200
		38.58	51275		38.58	82975
		38.6	37175		38.6	75100
		38.62	31725		38.62	70675
		38.64	28150		38.64	64075
		38.66	25925		38.66	61025
		38.68	23725		38.68	55075
		38.7	22175		38.7	52650
		38.72	21150		38.72	48525
		38.74	20675		38.74	45425
		38.76	19500		38.76	45850
		38.78	18600		38.78	45625
		38.8	18600		38.8	43550
		38.82	18175		38.82	41950
		38.84	18675		38.84	39775
		38.86	17025		38.86	40325
		38.88	16150		38.88	39450
		38.9	16400		38.9	39700
		38.92	16975		38.92	37100
		38.94	17400		38.94	37200
		38.96	16950		38.96	34750
		38.98	15250		38.98	37900
		39	15625		39	36125
		39.02	17300		39.02	35675
		39.04	15725		39.04	34700
		39.06	15825		39.06	35525
		39.08	15275		39.08	32750
		39.1	16825		39.1	32925
		39.12	16325		39.12	34175
		39.14	15650		39.14	34275
		39.16	15525		39.16	33525
		39.18	16050		39.18	32425
		39.2	17775		39.2	33300
		39.22	16600		39.22	32150
		39.24	15650		39.24	32475
		39.26	15500		39.26	30775
		39.28	17525		39.28	33075
		39.3	15950		39.3	31925
		39.32	15900		39.32	30000
		39.34	16975		39.34	32400
		39.36	17025		39.36	31825
		39.38	17350		39.38	34025
		39.4	17075		39.4	33050
		39.42	16050		39.42	33200
		39.44	16300		39.44	31625
		39.46	16000		39.46	30925
		39.48	15275		39.48	32025
		39.5	15400		39.5	30900
		39.52	15550		39.52	31500
		39.54	14800		39.54	31100
		39.56	14550		39.56	32925
		39.58	15725		39.58	33375
		39.6	15375		39.6	32950
		39.62	15350		39.62	32800
		39.64	15225		39.64	32675
		39.66	14725		39.66	31750
		39.68	15100		39.68	32650
		39.7	14650		39.7	33625
		39.72	14775		39.72	32625
		39.74	15725		39.74	33425
		39.76	15375		39.76	32525
		39.78	14675		39.78	33075
		39.8	15625		39.8	34000
		39.82	15400		39.82	33800
		39.84	15075		39.84	34000
		39.86	15075		39.86	33925
		39.88	15825		39.88	36425
		39.9	16900		39.9	35125
		39.92	15975		39.92	34925
		39.94	15725		39.94	37950
		39.96	15325		39.96	36525
		39.98	15650		39.98	37600
		40	14975		40	38975
		40.02	14425		40.02	40275
		40.04	15825		40.04	39775
		40.06	14575		40.06	38550
		40.08	15100		40.08	41850
		40.1	15550		40.1	40650
		40.12	15500		40.12	40700
		40.14	15025		40.14	40700
		40.16	15475		40.16	40150
		40.18	14350		40.18	38700
		40.2	14675		40.2	40825
		40.22	13675		40.22	36900
		40.24	14350		40.24	37150
		40.26	15375		40.26	38000
		40.28	14825		40.28	39525
		40.3	15575		40.3	37025
		40.32	14350		40.32	37325
		40.34	15125		40.34	36575
		40.36	13925		40.36	36900
		40.38	14575		40.38	38150
		40.4	12900		40.4	36225
		40.42	14175		40.42	35275
		40.44	14625		40.44	34550
		40.46	14675		40.46	33600
		40.48	14550		40.48	34375
		40.5	14950		40.5	35250
		40.52	14975		40.52	36775
		40.54	15625		40.54	37100
		40.56	15000		40.56	39550
		40.58	15175		40.58	37625
		40.6	14675		40.6	39075
		40.62	14875		40.62	39925
		40.64	14900		40.64	39000
		40.66	15300		40.66	38775
		40.68	15025		40.68	42175
		40.7	15600		40.7	42525
		40.72	15600		40.72	42175
		40.74	14725		40.74	44100
		40.76	15625		40.76	45925
		40.78	16175		40.78	46375
		40.8	16175		40.8	47975
		40.82	15375		40.82	49625
		40.84	16250		40.84	51750
		40.86	16175		40.86	52025
		40.88	15875		40.88	52825
		40.9	16050		40.9	55475
		40.92	15675		40.92	58975
		40.94	14800		40.94	61325
		40.96	16100		40.96	62050
		40.98	15650		40.98	67275
		41	15900		41	71325
		41.02	16375		41.02	76175
		41.04	16050		41.04	83375
		41.06	16200		41.06	91575
		41.08	16175		41.08	95850
		41.1	17050		41.1	102025
		41.12	15625		41.12	111125
		41.14	16875		41.14	111175
		41.16	17475		41.16	114925
		41.18	18275		41.18	112950
		41.2	17575		41.2	108200
		41.22	17600		41.22	104500
		41.24	19225		41.24	99050
		41.26	19200		41.26	97050
		41.28	19850		41.28	94075
		41.3	21925		41.3	88600
		41.32	20150		41.32	86750
		41.34	20650		41.34	84050
		41.36	21575		41.36	78875
		41.38	22475		41.38	78300
		41.4	24975		41.4	78025
		41.42	25125		41.42	77000
		41.44	23900		41.44	77725
		41.46	24850		41.46	72900
		41.48	24150		41.48	75950
		41.5	27425		41.5	74800
		41.52	26300		41.52	72875
		41.54	29125		41.54	73275
		41.56	27975		41.56	74475
		41.58	29025		41.58	72250
		41.6	29400		41.6	73225
		41.62	29500		41.62	70325
		41.64	29050		41.64	68600
		41.66	28775		41.66	68675
		41.68	28075		41.68	67575
		41.7	26200		41.7	67525
		41.72	27425		41.72	66925
		41.74	25625		41.74	64775
		41.76	25375		41.76	63825
		41.78	24100		41.78	61975
		41.8	23050		41.8	57250
		41.82	23300		41.82	56450
		41.84	22400		41.84	52725
		41.86	21050		41.86	52325
		41.88	20325		41.88	52100
		41.9	19850		41.9	51325
		41.92	19300		41.92	49375
		41.94	19275		41.94	47375
		41.96	19850		41.96	44675
		41.98	20300		41.98	44700
		42	18850		42	44250
		42.02	17975		42.02	43875
		42.04	19525		42.04	42600
		42.06	17700		42.06	40250
		42.08	18350		42.08	38950
		42.1	18300		42.1	39050
		42.12	17550		42.12	40950
		42.14	16275		42.14	37750
		42.16	17125		42.16	38525
		42.18	15375		42.18	37600
		42.2	16100		42.2	36625
		42.22	15475		42.22	36400
		42.24	14875		42.24	36450
		42.26	15875		42.26	36325
		42.28	15800		42.28	34400
		42.3	14725		42.3	33900
		42.32	15325		42.32	35525
		42.34	14725		42.34	35125
		42.36	15175		42.36	33275
		42.38	15300		42.38	32275
		42.4	14775		42.4	33650
		42.42	14050		42.42	32000
		42.44	14500		42.44	32375
		42.46	14525		42.46	32250
		42.48	14100		42.48	31375
		42.5	15875		42.5	33600
		42.52	15425		42.52	33200
		42.54	14925		42.54	31000
		42.56	14600		42.56	31800
		42.58	13550		42.58	30950
		42.6	13575		42.6	31175
		42.62	14150		42.62	32375
		42.64	13800		42.64	31525
		42.66	13850		42.66	31725
		42.68	14325		42.68	31475
		42.7	13250		42.7	31700
		42.72	14325		42.72	31900
		42.74	14200		42.74	31675
		42.76	15400		42.76	31075
		42.78	14450		42.78	30750
		42.8	14325		42.8	30150
		42.82	15600		42.82	30375
		42.84	13925		42.84	31200
		42.86	15000		42.86	29525
		42.88	15325		42.88	32825
		42.9	15600		42.9	31450
		42.92	16275		42.92	30200
		42.94	16900		42.94	30050
		42.96	16925		42.96	30775
		42.98	18075		42.98	32275
		43	18575		43	31500
		43.02	19950		43.02	32975
		43.04	21550		43.04	30950
		43.06	22775		43.06	31600
		43.08	23575		43.08	30650
		43.1	25675		43.1	32525
		43.12	26475		43.12	33175
		43.14	29050		43.14	33575
		43.16	32925		43.16	32975
		43.18	34050		43.18	31800
		43.2	37725		43.2	32175
		43.22	42125		43.22	33800
		43.24	44300		43.24	33775
		43.26	47875		43.26	34700
		43.28	47700		43.28	37500
		43.3	47425		43.3	33600
		43.32	42825		43.32	35650
		43.34	38550		43.34	37125
		43.36	36200		43.36	37875
		43.38	31550		43.38	38250
		43.4	30500		43.4	37050
		43.42	27150		43.42	38150
		43.44	24775		43.44	39275
		43.46	21475		43.46	41450
		43.48	19350		43.48	43675
		43.5	17350		43.5	43025
		43.52	17625		43.52	45275
		43.54	16625		43.54	46250
		43.56	15550		43.56	47375
		43.58	14500		43.58	50225
		43.6	16025		43.6	52700
		43.62	13850		43.62	54350
		43.64	14550		43.64	61025
		43.66	14850		43.66	62525
		43.68	14575		43.68	69450
		43.7	13800		43.7	78125
		43.72	14025		43.72	84100
		43.74	14650		43.74	92100
		43.76	13950		43.76	105850
		43.78	14850		43.78	114625
		43.8	14400		43.8	118200
		43.82	14575		43.82	123075
		43.84	13925		43.84	123100
		43.86	14300		43.86	122825
		43.88	14350		43.88	120400
		43.9	14300		43.9	110925
		43.92	15725		43.92	103925
		43.94	15300		43.94	99550
		43.96	15700		43.96	97375
		43.98	15500		43.98	84025
		44	15625		44	81475
		44.02	15575		44.02	73600
		44.04	16375		44.04	67900
		44.06	16475		44.06	62650
		44.08	18425		44.08	59475
		44.1	18025		44.1	57775
		44.12	19500		44.12	55525
		44.14	19650		44.14	52200
		44.16	22675		44.16	49875
		44.18	24625		44.18	49500
		44.2	24525		44.2	46850
		44.22	26550		44.22	44050
		44.24	29125		44.24	44350
		44.26	31150		44.26	42425
		44.28	34625		44.28	40275
		44.3	38050		44.3	39150
		44.32	41325		44.32	38325
		44.34	47300		44.34	38275
		44.36	51300		44.36	37700
		44.38	58200		44.38	34975
		44.4	63525		44.4	34050
		44.42	66150		44.42	33625
		44.44	74925		44.44	33350
		44.46	80525		44.46	32000
		44.48	82175		44.48	29925
		44.5	84800		44.5	32325
		44.52	86400		44.52	29950
		44.54	86825		44.54	30675
		44.56	92450		44.56	30100
		44.58	97600		44.58	28650
		44.6	104925		44.6	30300
		44.62	112100		44.62	29000
		44.64	117375		44.64	28450
		44.66	122675		44.66	27250
		44.68	120225		44.68	29125
		44.7	106500		44.7	29575
		44.72	90450		44.72	28875
		44.74	77225		44.74	27850
		44.76	71050		44.76	28425
		44.78	65025		44.78	29500
		44.8	62450		44.8	26300
		44.82	52900		44.82	26975
		44.84	41425		44.84	28350
		44.86	32125		44.86	28475
		44.88	27150		44.88	29000
		44.9	21875		44.9	27500
		44.92	21350		44.92	27900
		44.94	19375		44.94	26650
		44.96	17850		44.96	26825
		44.98	17875		44.98	26675
		45	16950		45	26475
		45.02	17075		45.02	27100
		45.04	16725		45.04	26725
		45.06	16500		45.06	27175
		45.08	16425		45.08	26775
		45.1	15150		45.1	25575
		45.12	16175		45.12	26750
		45.14	15850		45.14	27100
		45.16	15425		45.16	25600
		45.18	14925		45.18	26325
		45.2	16700		45.2	26325
		45.22	15400		45.22	25750
		45.24	16050		45.24	26100
		45.26	16075		45.26	26575
		45.28	16550		45.28	25900
		45.3	17150		45.3	24775
		45.32	16500		45.32	26625
		45.34	15125		45.34	25300
		45.36	16825		45.36	26100
		45.38	17600		45.38	25950
		45.4	18425		45.4	26425
		45.42	16775		45.42	26850
		45.44	17550		45.44	25700
		45.46	17200		45.46	26850
		45.48	17600		45.48	24675
		45.5	17175		45.5	25025
		45.52	18000		45.52	26100
		45.54	19675		45.54	26500
		45.56	20225		45.56	26225
		45.58	19175		45.58	27175
		45.6	18850		45.6	27075
		45.62	20275		45.62	28300
		45.64	20275		45.64	30450
		45.66	21475		45.66	29275
		45.68	21100		45.68	30850
		45.7	21125		45.7	32775
		45.72	21450		45.72	33450
		45.74	23650		45.74	33275
		45.76	22400		45.76	32700
		45.78	22950		45.78	31400
		45.8	22450		45.8	29825
		45.82	20175		45.82	30525
		45.84	20575		45.84	29950
		45.86	20050		45.86	28275
		45.88	19225		45.88	26975
		45.9	19000		45.9	27925
		45.92	19175		45.92	26575
		45.94	18150		45.94	26525
		45.96	17375		45.96	25500
		45.98	17100		45.98	26950
		46	16300		46	26200
		46.02	14950		46.02	26875
		46.04	15625		46.04	25125
		46.06	15225		46.06	24175
		46.08	14250		46.08	26175
		46.1	14975		46.1	23750
		46.12	14150		46.12	24975
		46.14	13575		46.14	25250
		46.16	13525		46.16	24650
		46.18	14100		46.18	25150
		46.2	14075		46.2	25125
		46.22	14200		46.22	24425
		46.24	12775		46.24	24275
		46.26	13300		46.26	23825
		46.28	12475		46.28	23525
		46.3	12325		46.3	25025
		46.32	13775		46.32	23625
		46.34	12700		46.34	23425
		46.36	12950		46.36	24425
		46.38	13350		46.38	24400
		46.4	13250		46.4	25125
		46.42	12800		46.42	22975
		46.44	12250		46.44	24125
		46.46	13800		46.46	24200
		46.48	13825		46.48	24175
		46.5	14425		46.5	24225
		46.52	13300		46.52	22725
		46.54	13700		46.54	24100
		46.56	12350		46.56	23325
		46.58	12850		46.58	22550
		46.6	11800		46.6	24575
		46.62	12350		46.62	22675
		46.64	11575		46.64	25100
		46.66	12300		46.66	24900
		46.68	12000		46.68	24275
		46.7	12550		46.7	25000
		46.72	11500		46.72	24350
		46.74	12050		46.74	24725
		46.76	12250		46.76	24050
		46.78	13000		46.78	24700
		46.8	13075		46.8	23975
		46.82	12225		46.82	24275
		46.84	12800		46.84	23425
		46.86	12175		46.86	25175
		46.88	12950		46.88	23650
		46.9	13950		46.9	24075
		46.92	13475		46.92	24550
		46.94	13575		46.94	23000
		46.96	14025		46.96	25400
		46.98	15650		46.98	26350
		47	15600		47	24500
		47.02	14925		47.02	23175
		47.04	16900		47.04	24075
		47.06	17000		47.06	24725
		47.08	17675		47.08	24525
		47.1	18225		47.1	24850
		47.12	20175		47.12	23925
		47.14	18850		47.14	23425
		47.16	19325		47.16	24375
		47.18	18225		47.18	24125
		47.2	16175		47.2	24575
		47.22	16850		47.22	23800
		47.24	15400		47.24	23825
		47.26	14725		47.26	22300
		47.28	15450		47.28	25700
		47.3	14875		47.3	24850
		47.32	13225		47.32	25025
		47.34	12000		47.34	24175
		47.36	11850		47.36	24275
		47.38	11350		47.38	24500
		47.4	11500		47.4	23175
		47.42	10800		47.42	25300
		47.44	11225		47.44	25675
		47.46	10275		47.46	25375
		47.48	10775		47.48	25700
		47.5	10625		47.5	24825
		47.52	10175		47.52	24150
		47.54	10850		47.54	23800
		47.56	10575		47.56	24650
		47.58	10850		47.58	23175
		47.6	10550		47.6	23250
		47.62	10875		47.62	23975
		47.64	10975		47.64	24600
		47.66	10450		47.66	25275
		47.68	10825		47.68	25025
		47.7	11075		47.7	23975
		47.72	11325		47.72	25425
		47.74	10275		47.74	24775
		47.76	11175		47.76	24400
		47.78	10850		47.78	25200
		47.8	10750		47.8	23275
		47.82	10700		47.82	24250
		47.84	11375		47.84	23425
		47.86	11425		47.86	23925
		47.88	11150		47.88	25750
		47.9	10200		47.9	24175
		47.92	11700		47.92	23900
		47.94	11125		47.94	24900
		47.96	10225		47.96	25025
		47.98	9750		47.98	25275
		48	10650		48	25000
		48.02	10175		48.02	23425
		48.04	10400		48.04	25250
		48.06	10350		48.06	23825
		48.08	10100		48.08	23975
		48.1	10175		48.1	23500
		48.12	9950		48.12	23400
		48.14	10525		48.14	23150
		48.16	10725		48.16	24225
		48.18	10875		48.18	24250
		48.2	10675		48.2	25000
		48.22	9925		48.22	25450
		48.24	10300		48.24	24875
		48.26	10475		48.26	24900
		48.28	11375		48.28	24550
		48.3	11125		48.3	23300
		48.32	10575		48.32	23425
		48.34	11225		48.34	24800
		48.36	10375		48.36	24850
		48.38	10675		48.38	25300
		48.4	10475		48.4	24950
		48.42	9900		48.42	23925
		48.44	11500		48.44	23025
		48.46	11050		48.46	23175
		48.48	11350		48.48	23900
		48.5	10475		48.5	24800
		48.52	11175		48.52	24775
		48.54	10700		48.54	23975
		48.56	10325		48.56	23500
		48.58	11050		48.58	23700
		48.6	11275		48.6	23800
		48.62	10775		48.62	22900
		48.64	11125		48.64	24225
		48.66	11525		48.66	24400
		48.68	11600		48.68	24825
		48.7	12050		48.7	24250
		48.72	11175		48.72	22750
		48.74	10725		48.74	23175
		48.76	11075		48.76	22275
		48.78	11675		48.78	23575
		48.8	10800		48.8	24300
		48.82	11175		48.82	23325
		48.84	11775		48.84	24875
		48.86	10400		48.86	21950
		48.88	10525		48.88	22050
		48.9	11400		48.9	23375
		48.92	10375		48.92	24425
		48.94	10975		48.94	23950
		48.96	10500		48.96	23975
		48.98	10625		48.98	23850
		49	11125		49	23950
		49.02	10350		49.02	23175
		49.04	10750		49.04	23350
		49.06	11500		49.06	24900
		49.08	11550		49.08	22375
		49.1	10800		49.1	22600
		49.12	11100		49.12	23200
		49.14	10800		49.14	22525
		49.16	10675		49.16	24050
		49.18	11275		49.18	23375
		49.2	11725		49.2	22625
		49.22	11600		49.22	22600
		49.24	11875		49.24	22725
		49.26	11750		49.26	22650
		49.28	12550		49.28	24375
		49.3	13325		49.3	23200
		49.32	12700		49.32	25250
		49.34	12675		49.34	24300
		49.36	13900		49.36	24250
		49.38	14350		49.38	23575
		49.4	15050		49.4	23275
		49.42	15275		49.42	25200
		49.44	15150		49.44	25100
		49.46	16125		49.46	24375
		49.48	18125		49.48	24925
		49.5	18775		49.5	24700
		49.52	19375		49.52	24525
		49.54	20975		49.54	23525
		49.56	21400		49.56	24275
		49.58	22850		49.58	22700
		49.6	21975		49.6	23975
		49.62	21000		49.62	24375
		49.64	20675		49.64	25025
		49.66	18225		49.66	24450
		49.68	17425		49.68	25125
		49.7	17700		49.7	24225
		49.72	16900		49.72	24850
		49.74	16425		49.74	24600
		49.76	15950		49.76	24450
		49.78	14350		49.78	25450
		49.8	13425		49.8	25400
		49.82	12750		49.82	23950
		49.84	12075		49.84	25800
		49.86	12150		49.86	25175
		49.88	11225		49.88	25900
		49.9	11975		49.9	25175
		49.92	11650		49.92	26350
[truncated: 1,504 more rows]

## Sheet: Figure S2
	Figure S2
	DLS AlB2
	0.4	0.463	0.536	0.621	0.719	0.833	0.965	1.117	1.294	1.499	1.736	2.01	2.328	2.696	3.122	3.615	4.187	4.849	5.615	6.503	7.531	8.721	10.1	11.696	13.545	15.686	18.166	21.037	24.363	28.214	32.674	37.84	43.821	50.748	58.771	68.061	78.82	91.28	105.709	122.42	141.772	164.183	190.137	220.194	255.002	295.312	341.995	396.058	458.666
	0	0	0	0	0	0	0	0	0	0	0	0	0	0	0	0	0	0	0	0	0	0	0	0	0	0	0	0	0	0	0	0	0	0	0	0	0	0	0	0	8.231	23.076	31.387	25.949	11.356	0	0	0	0
	DLS BeBx
	0.4	0.463	0.536	0.621	0.719	0.833	0.965	1.117	1.294	1.499	1.736	2.01	2.328	2.696	3.122	3.615	4.187	4.849	5.615	6.503	7.531	8.721	10.1	11.696	13.545	15.686	18.166	21.037	24.363	28.214	32.674	37.84	43.821	50.748	58.771	68.061	78.82	91.28	105.709	122.42	141.772	164.183	190.137	220.194	255.002	295.312	341.995	396.058	458.666
	0	0	0	0	0	0	0	0	0	0	0	0	0	0	0	0	0	0	0	0	0	0	0	0	0	0	0	0	0	0	0	0.184	0.903	1.653	1.927	1.681	1.403	1.867	3.722	7.093	11.356	15.222	17.161	16.064	11.936	6.251	1.575	0	0
	DLS MgB2
	0.4	0.463	0.536	0.621	0.719	0.833	0.965	1.117	1.294	1.499	1.736	2.01	2.328	2.696	3.122	3.615	4.187	4.849	5.615	6.503	7.531	8.721	10.1	11.696	13.545	15.686	18.166	21.037	24.363	28.214	32.674	37.84	43.821	50.748	58.771	68.061	78.82	91.28	105.709	122.42	141.772	164.183	190.137	220.194	255.002	295.312	341.995	396.058	458.666
	0	0	0	0	0	0	0	0	0	0	0	0	0	0	0	0	0	0	0	0	0	0	0	0	0	0	0	0	0	0	0	0		0	0	0	0	0	0	4.7	21.267	33.495	28.804	11.735	0	0	0	0	0
[truncated: 21 more columns]

## Sheet: Figure S4
	Figure 4S
	0 day
	480.196	482.124	484.053	485.981	487.91	489.838	491.767	493.695	495.624	497.552	499.481	501.409	503.338	505.266	507.195	509.123	511.052	512.98	514.909	516.837	518.766	520.694	522.623	524.551	526.48	528.408	530.337	532.265	534.194	536.122	538.051	539.979	541.908	543.836	545.765	547.693	549.622	551.55	553.479	555.407	557.336	559.264	561.193	563.121	565.05	566.978	568.907	570.835	572.764
	-0.231541	-0.230222	-0.229374	-0.229343	-0.228162	-0.226145	-0.224635	-0.223931	-0.224759	-0.226711	-0.228887	-0.229399	-0.228863	-0.229225	-0.230837	-0.231435	-0.231195	-0.229542	-0.227288	-0.226073	-0.22549	-0.225727	-0.22531	-0.223949	-0.223597	-0.223999	-0.223836	-0.22427	-0.224806	-0.225035	-0.224717	-0.224986	-0.224131	-0.223376	-0.223243	-0.224039	-0.224906	-0.225346	-0.225108	-0.225545	-0.2258	-0.227255	-0.228464	-0.227713	-0.226016	-0.225386	-0.225991	-0.226932	-0.226708
	1 days
	399.199	401.127	403.056	404.984	406.913	408.841	410.77	412.698	414.627	416.555	418.484	420.412	422.341	424.269	426.198	428.126	430.055	431.983	433.912	435.84	437.769	439.697	441.626	443.554	445.483	447.411	449.34	451.268	453.197	455.125	457.054	458.982	460.911	462.839	464.768	466.696	468.625	470.553	472.482	474.41	476.339	478.267	480.196	482.124	484.053	485.981	487.91	489.838	491.767
	0.344223	0.344605	0.348231	0.355403	0.361281	0.3626	0.362493	0.366431	0.373134	0.377627	0.382158	0.384156	0.384943	0.388877	0.393561	0.396752	0.398662	0.398385	0.399413	0.403665	0.408862	0.410826	0.410961	0.410804	0.414158	0.42132	0.423285	0.422839	0.420674	0.417903	0.419531	0.424616	0.426725	0.426536	0.424997	0.424571	0.424662	0.425349	0.425662	0.422648	0.420275	0.421567	0.422936	0.423226	0.423967	0.425126	0.425288	0.424774	0.42453
	2 days
	399.199	401.127	403.056	404.984	406.913	408.841	410.77	412.698	414.627	416.555	418.484	420.412	422.341	424.269	426.198	428.126	430.055	431.983	433.912	435.84	437.769	439.697	441.626	443.554	445.483	447.411	449.34	451.268	453.197	455.125	457.054	458.982	460.911	462.839	464.768	466.696	468.625	470.553	472.482	474.41	476.339	478.267	480.196	482.124	484.053	485.981	487.91	489.838	491.767
	0.910892	0.919416	0.924939	0.931565	0.936167	0.939746	0.942875	0.949301	0.954168	0.959269	0.96156	0.964079	0.967655	0.973065	0.977727	0.983664	0.986158	0.986655	0.98872	0.994599	0.99958	1.0035	1.00346	1.00406	1.00576	1.01143	1.01413	1.01737	1.01693	1.01392	1.01386	1.01679	1.01639	1.01534	1.011	1.00818	1.00783	1.00916	1.00746	1.00409	1.002	1.00162	1.0028	1.00361	1.00119	0.998141	0.99602	0.996641	0.998531
	5 days
	399.199	401.127	403.056	404.984	406.913	408.841	410.77	412.698	414.627	416.555	418.484	420.412	422.341	424.269	426.198	428.126	430.055	431.983	433.912	435.84	437.769	439.697	441.626	443.554	445.483	447.411	449.34	451.268	453.197	455.125	457.054	458.982	460.911	462.839	464.768	466.696	468.625	470.553	472.482	474.41	476.339	478.267	480.196	482.124	484.053	485.981	487.91	489.838	491.767
	1.41891	1.42604	1.42952	1.43432	1.44238	1.44832	1.44912	1.45772	1.46761	1.47499	1.48123	1.48441	1.48464	1.4913	1.49792	1.50598	1.51096	1.51334	1.51546	1.5225	1.52859	1.5332	1.53527	1.53769	1.54104	1.54746	1.54978	1.55216	1.55072	1.54864	1.54879	1.55446	1.5532	1.55024	1.54645	1.54394	1.54452	1.54727	1.54451	1.54062	1.53817	1.5368	1.53427	1.53354	1.53197	1.53005	1.52812	1.52693	1.52779
	10 days
	399.199	401.127	403.056	404.984	406.913	408.841	410.77	412.698	414.627	416.555	418.484	420.412	422.341	424.269	426.198	428.126	430.055	431.983	433.912	435.84	437.769	439.697	441.626	443.554	445.483	447.411	449.34	451.268	453.197	455.125	457.054	458.982	460.911	462.839	464.768	466.696	468.625	470.553	472.482	474.41	476.339	478.267	480.196	482.124	484.053	485.981	487.91	489.838	491.767
	1.95757	1.97327	1.98301	1.99248	2.00432	2.01765	2.02463	2.0333	2.03911	2.04993	2.06155	2.06911	2.06922	2.07936	2.0925	2.10427	2.10745	2.11186	2.11635	2.12696	2.13898	2.1466	2.1447	2.1488	2.1552	2.16082	2.1614	2.16799	2.16752	2.16604	2.16372	2.16649	2.16827	2.16827	2.1624	2.15828	2.1541	2.15535	2.15379	2.14981	2.14658	2.1442	2.14116	2.14156	2.13792	2.13451	2.13223	2.13366	2.13411
	15 days
	399.199	401.127	403.056	404.984	406.913	408.841	410.77	412.698	414.627	416.555	418.484	420.412	422.341	424.269	426.198	428.126	430.055	431.983	433.912	435.84	437.769	439.697	441.626	443.554	445.483	447.411	449.34	451.268	453.197	455.125	457.054	458.982	460.911	462.839	464.768	466.696	468.625	470.553	472.482	474.41	476.339	478.267	480.196	482.124	484.053	485.981	487.91	489.838	491.767
	2.54659	2.55594	2.56411	2.57981	2.58421	2.59102	2.59351	2.60672	2.61853	2.6332	2.64031	2.65144	2.65171	2.66086	2.66709	2.67537	2.67886	2.68294	2.68768	2.69951	2.70734	2.71817	2.71802	2.72062	2.72359	2.7326	2.7346	2.73792	2.73666	2.7371	2.73349	2.73697	2.73427	2.73057	2.72382	2.7219	2.71788	2.7182	2.71238	2.70765	2.70291	2.70165	2.69937	2.69932	2.69453	2.69202	2.68917	2.68844	2.68905
[truncated: 1,820 more columns]

## Sheet: Figure S5
	a-b
	AlB2+HIB
	399.193	401.121	403.05	404.978	406.906	408.835	410.763	412.692	414.62	416.549	418.477	420.406	422.334	424.263	426.191	428.12	430.048	431.976	433.905	435.834	437.762	439.69	441.619	443.547	445.476	447.404	449.333	451.261	453.19	455.118	457.047	458.975	460.904	462.832	464.76	466.689	468.617	470.546	472.474	474.403	476.331	478.26	480.188	482.117	484.045	485.974	487.902	489.83	491.759
	0.753892	0.926582	1.0509	1.00619	0.905744	0.933706	0.981842	0.951125	0.929912	0.935026	0.902444	0.82904	0.802346	0.821429	0.864215	0.925279	0.978393	0.994688	1.00757	1.00902	1.04668	1.05637	0.983212	0.924133	0.920235	0.936938	0.941324	0.97286	0.934873	0.985519	0.980699	0.925242	0.9596	1.01505	1.04649	1.10635	1.08072	1.05316	1.02625	1.07004	1.09611	1.09018	1.10621	1.24811	1.20732	1.14872	1.11343	1.12914	1.1129
	AlB2+LPS
	399.193	401.121	403.05	404.978	406.906	408.835	410.763	412.692	414.62	416.549	418.477	420.406	422.334	424.263	426.191	428.12	430.048	431.976	433.905	435.834	437.762	439.69	441.619	443.547	445.476	447.404	449.333	451.261	453.19	455.118	457.047	458.975	460.904	462.832	464.76	466.689	468.617	470.546	472.474	474.403	476.331	478.26	480.188	482.117	484.045	485.974	487.902	489.83	491.759
	0.821367	1.17593	1.1043	1.11748	1.25669	1.11385	1.01308	0.99019	0.971477	0.994758	1.00706	1.09149	1.1108	0.981828	0.966487	0.984146	1.03086	1.04578	1.05463	0.99921	1.0052	1.10443	1.29189	1.20505	1.06733	1.05327	1.09784	1.11244	1.14938	1.08466	1.05493	1.14435	1.16774	1.18581	1.18376	1.15612	1.19851	1.23677	1.24289	1.26076	1.27012	1.24414	1.26295	1.22607	1.27975	1.34882	1.30381	1.25869	1.23832
	AlB2+PGN
	399.193	401.121	403.05	404.978	406.906	408.835	410.763	412.692	414.62	416.549	418.477	420.406	422.334	424.263	426.191	428.12	430.048	431.976	433.905	435.834	437.762	439.69	441.619	443.547	445.476	447.404	449.333	451.261	453.19	455.118	457.047	458.975	460.904	462.832	464.76	466.689	468.617	470.546	472.474	474.403	476.331	478.26	480.188	482.117	484.045	485.974	487.902	489.83	491.759
	0.443341	0.477919	0.447111	0.425958	0.463506	0.44152	0.425238	0.443103	0.455062	0.454583	0.448541	0.450058	0.454641	0.45929	0.457285	0.447976	0.453231	0.460502	0.458124	0.45912	0.458009	0.470219	0.474207	0.477006	0.47908	0.478925	0.481563	0.488829	0.490192	0.482055	0.494558	0.4788	0.465069	0.474745	0.496636	0.51827	0.514611	0.499695	0.496184	0.504573	0.506377	0.492215	0.492122	0.490981	0.482375	0.485404	0.499913	0.516939	0.514363
	AlB2
	399.193	401.121	403.05	404.978	406.906	408.835	410.763	412.692	414.62	416.549	418.477	420.406	422.334	424.263	426.191	428.12	430.048	431.976	433.905	435.834	437.762	439.69	441.619	443.547	445.476	447.404	449.333	451.261	453.19	455.118	457.047	458.975	460.904	462.832	464.76	466.689	468.617	470.546	472.474	474.403	476.331	478.26	480.188	482.117	484.045	485.974	487.902	489.83	491.759
	1.00712	0.79522	0.82586	0.901731	0.83643	0.802319	0.798929	0.843766	0.844864	0.822253	0.812784	0.823427	0.827713	0.78993	0.772969	0.787119	0.831765	0.835166	0.84666	0.838011	0.886156	0.96742	0.993873	0.938829	0.935542	0.937793	0.94935	0.942005	0.92586	0.951348	1.05161	1.02816	0.94348	0.928933	0.959644	0.970433	0.963172	0.9311	0.933026	0.928955	0.912132	0.910081	0.954391	0.997386	0.995482	0.957791	0.957957	0.972115	0.944343
	BeBx+HIB
	399.193	401.121	403.05	404.978	406.906	408.835	410.763	412.692	414.62	416.549	418.477	420.406	422.334	424.263	426.191	428.12	430.048	431.976	433.905	435.834	437.762	439.69	441.619	443.547	445.476	447.404	449.333	451.261	453.19	455.118	457.047	458.975	460.904	462.832	464.76	466.689	468.617	470.546	472.474	474.403	476.331	478.26	480.188	482.117	484.045	485.974	487.902	489.83	491.759
	0.799966	0.812488	0.692495	0.651906	0.670851	0.721813	0.704874	0.680043	0.698574	0.678443	0.686382	0.734124	0.73308	0.698125	0.684391	0.695788	0.691323	0.676946	0.680952	0.697736	0.708025	0.733786	0.762813	0.767497	0.723904	0.718722	0.729241	0.729422	0.758786	0.770109	0.808572	0.839001	0.835589	0.841872	0.815925	0.821075	0.831932	0.812098	0.829896	0.835764	0.843861	0.859728	0.892651	0.910245	0.878757	0.889007	0.922945	0.915419	0.961269
	BeBx+LPS
	399.193	401.121	403.05	404.978	406.906	408.835	410.763	412.692	414.62	416.549	418.477	420.406	422.334	424.263	426.191	428.12	430.048	431.976	433.905	435.834	437.762	439.69	441.619	443.547	445.476	447.404	449.333	451.261	453.19	455.118	457.047	458.975	460.904	462.832	464.76	466.689	468.617	470.546	472.474	474.403	476.331	478.26	480.188	482.117	484.045	485.974	487.902	489.83	491.759
	0.330459	0.415334	0.495723	0.551144	0.544439	0.507944	0.481955	0.485721	0.512364	0.530603	0.528393	0.544654	0.545817	0.539868	0.563261	0.529604	0.519951	0.522768	0.543212	0.543619	0.542015	0.565598	0.557575	0.548422	0.554581	0.572839	0.581787	0.574119	0.577563	0.595424	0.579949	0.545868	0.542429	0.552411	0.558816	0.583693	0.585176	0.594426	0.591677	0.587982	0.595016	0.594469	0.578816	0.593827	0.610109	0.616002	0.612983	0.629108	0.631518
	BeBx+PGN
	399.193	401.121	403.05	404.978	406.906	408.835	410.763	412.692	414.62	416.549	418.477	420.406	422.334	424.263	426.191	428.12	430.048	431.976	433.905	435.834	437.762	439.69	441.619	443.547	445.476	447.404	449.333	451.261	453.19	455.118	457.047	458.975	460.904	462.832	464.76	466.689	468.617	470.546	472.474	474.403	476.331	478.26	480.188	482.117	484.045	485.974	487.902	489.83	491.759
	0.412929	0.417504	0.440672	0.444305	0.450054	0.444061	0.442225	0.438095	0.43675	0.445604	0.451588	0.486842	0.513437	0.516763	0.508257	0.467658	0.452558	0.452638	0.476569	0.509759	0.506118	0.497769	0.490859	0.493621	0.502181	0.484688	0.477696	0.482573	0.488813	0.471157	0.47053	0.469292	0.472245	0.469636	0.466083	0.486961	0.495344	0.501841	0.495546	0.475916	0.490335	0.493937	0.482936	0.493644	0.501576	0.491408	0.492211	0.497468	0.499443
	BeBx
	399.193	401.121	403.05	404.978	406.906	408.835	410.763	412.692	414.62	416.549	418.477	420.406	422.334	424.263	426.191	428.12	430.048	431.976	433.905	435.834	437.762	439.69	441.619	443.547	445.476	447.404	449.333	451.261	453.19	455.118	457.047	458.975	460.904	462.832	464.76	466.689	468.617	470.546	472.474	474.403	476.331	478.26	480.188	482.117	484.045	485.974	487.902	489.83	491.759
	1.19994	0.988421	0.960634	1.13629	1.06443	0.964693	0.915512	0.936318	1.0053	1.05716	1.0211	1.02094	0.964993	0.913953	0.953888	0.9155	0.896837	0.936131	1.01953	1.00758	0.989354	0.989	0.929886	0.91898	0.905405	0.933561	0.979708	0.98988	1.00059	1.05001	0.983656	0.929095	0.941262	0.947269	0.956477	0.95931	0.971398	1.00322	1.00991	1.03543	1.05734	1.04059	1.0269	1.04855	1.05378	1.02554	1.00904	0.983813	0.966867
[truncated: 1,820 more columns]

[truncated: 10 more sheets: Figure S7, Figure S8, Figure S9, Figure S10, Figure S14, Figure S15, Figure S17, Figure S19, Figure S20, Figure S21-22]
